# Supplementary material for: Biphasic in vitro maturation with C-type natriuretic peptide enhances the developmental competence of juvenile-goat oocytes
Source: PLoS One. 2019 Aug 23;14(8):e0221663. doi: 10.1371/journal.pone.0221663 (PMC6707569; doi:10.1371/journal.pone.0221663)
Supplement: S1 Dataset — Frequency table of germinal vesicle. (XLSX) [file pone.0221663.s001.xlsx]

## Sheet: GV frequency
REPLICATE	TREATMENT	N OOCYTE	N GVBD	N GV
1	Control 6h	13	6	7
1	50CNP 6h	12	2	10
1	100CNP 6h	13	9	4
1	200CNP 6h	13	2	11
1	Control 8h	12	7	5
1	50CNP 8h	13	5	8
1	100CNP 8h	12	6	6
1	200CNP 8h	11	6	5
2	Control 6h	11	6	5
2	50CNP 6h	13	5	8
2	100CNP 6h	13	4	9
2	200CNP 6h	13	5	8
2	Control 8h	13	8	5
2	50CNP 8h	13	7	6
2	100CNP 8h	13	9	4
2	200CNP 8h	14	10	4
3	Control 6h	13	7	6
3	50CNP 6h	12	7	5
3	100CNP 6h	12	7	5
3	200CNP 6h	12	6	6
3	Control 8h	12	11	1
3	50CNP 8h	13	9	4
3	100CNP 8h	13	7	6
3	200CNP 8h	13	8	5
4	Control 6h	10	8	2
4	50CNP 6h	10	8	1
4	100CNP 6h	10	6	4
4	200CNP 6h	10	7	2
4	Control 8h	10	8	2
4	50CNP 8h	9	9	0
4	100CNP 8h	10	9	1
4	200CNP 8h	9	7	2
