# Supplementary material for: Biphasic in vitro maturation with C-type natriuretic peptide enhances the developmental competence of juvenile-goat oocytes
Source: PLoS One. 2019 Aug 23;14(8):e0221663. doi: 10.1371/journal.pone.0221663 (PMC6707569; doi:10.1371/journal.pone.0221663)
Supplement: S2 Dataset — Frequency table of germinal vesicle. (XLSX) [file pone.0221663.s002.xlsx]

## Sheet: GV frequency
REPLICATE	TREATMENT	N OOCYTE	N GV1	N GV NET-LIKE	N GV CLUMPED	N GVBD
1	Control 6h	12	1	4	0	7
1	50CNP 6h	13	2	3	1	7
1	100CNP 6h	13	1	5	1	6
1	200CNP 6h	13	3	5	2	3
1	E2 6h	13	2	2	1	8
1	Control 8h	13	2	2	0	9
1	50CNP 8h	13	0	4	1	8
1	100CNP 8h	11	1	4	1	5
1	200CNP 8h	12	1	5	1	5
1	E2 8h	13	0	2	2	9
2	Control 6h	12	2	0	1	9
2	50CNP 6h	12	1	2	1	8
2	100CNP 6h	13	2	1	1	9
2	200CNP 6h	13	5	1	3	4
2	E2 6h	13	1	1	1	10
2	Control 8h	11	1	0	0	10
2	50CNP 8h	12	2	2	0	8
2	100CNP 8h	13	1	2	3	7
2	200CNP 8h	12	0	4	1	7
2	E2 8h	13	2	2	0	9
3	Control 6h	12	1	0	1	10
3	50CNP 6h	12	2	3	3	4
3	100CNP 6h	12	1	2	5	4
3	200CNP 6h	10	0	2	6	2
3	E2 6h	12	1	1	2	8
3	Control 8h	11	1	3	0	7
3	50CNP 8h	12	1	1	0	10
3	100CNP 8h	12	1	2	3	6
3	200CNP 8h	12	1	2	1	8
3	E2 8h	11	0	2	2	7
4	Control 6h	10	0	2	1	7
4	50CNP 6h	11	1	3	1	6
4	100CNP 6h	12	0	4	2	6
4	200CNP 6h	11	0	4	4	3
4	E2 6h	11	0	1	3	7
4	Control 8h	11	1	1	1	8
4	50CNP 8h	11	0	3	1	7
4	100CNP 8h	10	1	0	1	8
4	200CNP 8h	11	1	0	3	7
4	E2 8h	10	0	1	2	7
