# Supplementary material for: Biphasic in vitro maturation with C-type natriuretic peptide enhances the developmental competence of juvenile-goat oocytes
Source: PLoS One. 2019 Aug 23;14(8):e0221663. doi: 10.1371/journal.pone.0221663 (PMC6707569; doi:10.1371/journal.pone.0221663)
Supplement: S3 Dataset — Results of RT-qPCR: (1) amplification, and (2) relative quantification. (XLSX) [file pone.0221663.s003.xlsx]

## Sheet: 1. PCR Amplification Results
Experiment Name	Well	Biological Group Name	Sample Name	Target Name	Task	Amp Score	Amp Status	Cq Conf	Target Efficiency	Cq	Cq (Post IC)	Eq. Cq	Auto Threshold	Threshold	Auto Baseline	Baseline Start	Baseline Stop	Tm1	Cq Mean	Cq SE	Omit
2018-11-07_SAMPLES EXP 1 and 2_PLte 2.eds	A1	Control 0h	1	NPR2	UNKNOWN	1.5555	Amp	0.996086	100	29.9952	29.9952	29.9952	FALSE	0.4	TRUE	3	23	82.2485	30.0824	0.0551149	FALSE
2018-11-07_SAMPLES EXP 1 and 2_PLte 2.eds	A2	Control 0h	1	NPR2	UNKNOWN	1.55064	Amp	0.986752	100	30.1844	30.1844	30.1844	FALSE	0.4	TRUE	3	23	82.2485	30.0824	0.0551149	FALSE
2018-11-07_SAMPLES EXP 1 and 2_PLte 2.eds	A3	Control 0h	1	NPR2	UNKNOWN	1.54158	Amp	0.987442	100	30.0676	30.0676	30.0676	FALSE	0.4	TRUE	3	23	82.2485	30.0824	0.0551149	FALSE
2018-11-07_SAMPLES EXP 1 and 2_PLte 2.eds	A4	Control 0h	1	RPL19	UNKNOWN	1.5763	Amp	0.985352	100	23.5639	23.5639	23.5639	FALSE	0.4	TRUE	3	17	78.9561	23.5465	0.0967003	FALSE
2018-11-07_SAMPLES EXP 1 and 2_PLte 2.eds	A5	Control 0h	1	RPL19	UNKNOWN	1.58558	Amp	0.984899	100	23.371	23.371	23.371	FALSE	0.4	TRUE	3	17	78.9561	23.5465	0.0967003	FALSE
2018-11-07_SAMPLES EXP 1 and 2_PLte 2.eds	A6	Control 0h	1	RPL19	UNKNOWN	1.56959	Amp	0.987703	100	23.7046	23.7046	23.7046	FALSE	0.4	TRUE	3	17	78.9561	23.5465	0.0967003	FALSE
2018-11-07_SAMPLES EXP 1 and 2_PLte 2.eds	A13	Control 0h	1	RPS9	UNKNOWN	1.6291	Amp	0.985726	100	23.2774	23.2774	23.2774	FALSE	0.4	TRUE	3	16	84.032	23.1515	0.0837641	FALSE
2018-11-07_SAMPLES EXP 1 and 2_PLte 2.eds	A14	Control 0h	1	RPS9	UNKNOWN	1.63835	Amp	0.989408	100	23.1841	23.1841	23.1841	FALSE	0.4	TRUE	3	17	84.032	23.1515	0.0837641	FALSE
2018-11-07_SAMPLES EXP 1 and 2_PLte 2.eds	A15	Control 0h	1	RPS9	UNKNOWN	1.64219	Amp	0.987066	100	22.9928	22.9928	22.9928	FALSE	0.4	TRUE	3	17	83.8948	23.1515	0.0837641	FALSE
2018-11-07_SAMPLES EXP 1 and 2_PLte 2.eds	B1	Control 0h	2	NPR2	UNKNOWN	Undetermined	N/A	Undetermined	100	Undetermined	Undetermined	Undetermined	FALSE	0.4	TRUE	-1	-1	-	-	-	TRUE
2018-11-07_SAMPLES EXP 1 and 2_PLte 2.eds	B2	Control 0h	2	NPR2	UNKNOWN	Undetermined	N/A	Undetermined	100	Undetermined	Undetermined	Undetermined	FALSE	0.4	TRUE	-1	-1	-	-	-	TRUE
2018-11-07_SAMPLES EXP 1 and 2_PLte 2.eds	B3	Control 0h	2	NPR2	UNKNOWN	Undetermined	N/A	Undetermined	100	Undetermined	Undetermined	Undetermined	FALSE	0.4	TRUE	-1	-1	-	-	-	TRUE
2018-11-07_SAMPLES EXP 1 and 2_PLte 2.eds	B4	Control 0h	2	RPL19	UNKNOWN	1.54961	Amp	0.983102	100	21.8699	21.8699	21.8699	FALSE	0.4	TRUE	3	15	78.9561	21.9282	0.174832	FALSE
2018-11-07_SAMPLES EXP 1 and 2_PLte 2.eds	B5	Control 0h	2	RPL19	UNKNOWN	1.52033	Amp	0.981987	100	22.2559	22.2559	22.2559	FALSE	0.4	TRUE	3	16	78.8189	21.9282	0.174832	FALSE
2018-11-07_SAMPLES EXP 1 and 2_PLte 2.eds	B6	Control 0h	2	RPL19	UNKNOWN	1.59988	Amp	0.987155	100	21.6588	21.6588	21.6588	FALSE	0.4	TRUE	3	16	79.0932	21.9282	0.174832	FALSE
2018-11-07_SAMPLES EXP 1 and 2_PLte 2.eds	B13	Control 0h	2	RPS9	UNKNOWN	1.61861	Amp	0.983502	100	21.3123	21.3123	21.3123	FALSE	0.4	TRUE	3	15	83.8948	21.2224	0.112943	FALSE
2018-11-07_SAMPLES EXP 1 and 2_PLte 2.eds	B14	Control 0h	2	RPS9	UNKNOWN	1.61057	Amp	0.988346	100	21.357	21.357	21.357	FALSE	0.4	TRUE	3	15	83.8948	21.2224	0.112943	FALSE
2018-11-07_SAMPLES EXP 1 and 2_PLte 2.eds	B15	Control 0h	2	RPS9	UNKNOWN	1.6449	Amp	0.984233	100	20.998	20.998	20.998	FALSE	0.4	TRUE	3	15	84.032	21.2224	0.112943	FALSE
2018-11-07_SAMPLES EXP 1 and 2_PLte 2.eds	C1	Control 0h	3	NPR2	UNKNOWN	1.58145	Amp	0.986856	100	29.722	29.722	29.722	FALSE	0.4	TRUE	3	23	82.2485	29.7207	0.0578687	FALSE
2018-11-07_SAMPLES EXP 1 and 2_PLte 2.eds	C2	Control 0h	3	NPR2	UNKNOWN	1.56042	Amp	0.986233	100	29.8203	29.8203	29.8203	FALSE	0.4	TRUE	3	23	82.2485	29.7207	0.0578687	FALSE
2018-11-07_SAMPLES EXP 1 and 2_PLte 2.eds	C3	Control 0h	3	NPR2	UNKNOWN	1.55278	Amp	0.987767	100	29.6199	29.6199	29.6199	FALSE	0.4	TRUE	3	23	82.2485	29.7207	0.0578687	FALSE
2018-11-07_SAMPLES EXP 1 and 2_PLte 2.eds	C4	Control 0h	3	RPL19	UNKNOWN	1.5911	Amp	0.979123	100	23.3858	23.3858	23.3858	FALSE	0.4	TRUE	3	17	79.0932	23.4756	0.0475666	FALSE
2018-11-07_SAMPLES EXP 1 and 2_PLte 2.eds	C5	Control 0h	3	RPL19	UNKNOWN	1.5878	Amp	0.984164	100	23.5478	23.5478	23.5478	FALSE	0.4	TRUE	3	17	79.0932	23.4756	0.0475666	FALSE
2018-11-07_SAMPLES EXP 1 and 2_PLte 2.eds	C6	Control 0h	3	RPL19	UNKNOWN	1.58169	Amp	0.981948	100	23.4932	23.4932	23.4932	FALSE	0.4	TRUE	3	17	79.0932	23.4756	0.0475666	FALSE
2018-11-07_SAMPLES EXP 1 and 2_PLte 2.eds	C13	Control 0h	3	RPS9	UNKNOWN	1.64919	Amp	0.988885	100	22.9793	22.9793	22.9793	FALSE	0.4	TRUE	3	16	84.032	23.119	0.132764	FALSE
2018-11-07_SAMPLES EXP 1 and 2_PLte 2.eds	C14	Control 0h	3	RPS9	UNKNOWN	1.63055	Amp	0.984698	100	23.3844	23.3844	23.3844	FALSE	0.4	TRUE	3	17	84.032	23.119	0.132764	FALSE
2018-11-07_SAMPLES EXP 1 and 2_PLte 2.eds	C15	Control 0h	3	RPS9	UNKNOWN	1.63492	Amp	0.983982	100	22.9932	22.9932	22.9932	FALSE	0.4	TRUE	3	17	83.8948	23.119	0.132764	FALSE
2018-11-07_SAMPLES EXP 1 and 2_PLte 2.eds	D1	Control 0h	4	NPR2	UNKNOWN	1.54085	Amp	0.988674	100	30.0046	30.0046	30.0046	FALSE	0.4	TRUE	3	24	82.2485	29.6758	0.164783	FALSE
2018-11-07_SAMPLES EXP 1 and 2_PLte 2.eds	D2	Control 0h	4	NPR2	UNKNOWN	1.58698	Amp	0.984828	100	29.5304	29.5304	29.5304	FALSE	0.4	TRUE	3	23	82.3857	29.6758	0.164783	FALSE
2018-11-07_SAMPLES EXP 1 and 2_PLte 2.eds	D3	Control 0h	4	NPR2	UNKNOWN	1.58618	Amp	0.987209	100	29.4922	29.4922	29.4922	FALSE	0.4	TRUE	3	22	82.2485	29.6758	0.164783	FALSE
2018-11-07_SAMPLES EXP 1 and 2_PLte 2.eds	D4	Control 0h	4	RPL19	UNKNOWN	1.56535	Amp	0.983933	100	23.3913	23.3913	23.3913	FALSE	0.4	TRUE	3	17	79.0932	23.1693	0.176692	FALSE
2018-11-07_SAMPLES EXP 1 and 2_PLte 2.eds	D5	Control 0h	4	RPL19	UNKNOWN	1.5878	Amp	0.982512	100	23.2965	23.2965	23.2965	FALSE	0.4	TRUE	3	17	79.0932	23.1693	0.176692	FALSE
2018-11-07_SAMPLES EXP 1 and 2_PLte 2.eds	D6	Control 0h	4	RPL19	UNKNOWN	1.59891	Amp	0.984784	100	22.8202	22.8202	22.8202	FALSE	0.4	TRUE	3	16	79.0932	23.1693	0.176692	FALSE
2018-11-07_SAMPLES EXP 1 and 2_PLte 2.eds	D13	Control 0h	4	RPS9	UNKNOWN	1.6247	Amp	0.987602	100	22.9225	22.9225	22.9225	FALSE	0.4	TRUE	3	16	84.032	22.6781	0.168436	FALSE
2018-11-07_SAMPLES EXP 1 and 2_PLte 2.eds	D14	Control 0h	4	RPS9	UNKNOWN	1.63956	Amp	0.98407	100	22.7566	22.7566	22.7566	FALSE	0.4	TRUE	3	16	84.032	22.6781	0.168436	FALSE
2018-11-07_SAMPLES EXP 1 and 2_PLte 2.eds	D15	Control 0h	4	RPS9	UNKNOWN	1.64601	Amp	0.981773	100	22.3551	22.3551	22.3551	FALSE	0.4	TRUE	3	16	84.032	22.6781	0.168436	FALSE
2018-11-07_SAMPLES EXP 1 and 2_PLte 2.eds	E1	Control 0h	5	NPR2	UNKNOWN	1.57566	Amp	0.985595	100	30.6871	30.6871	30.6871	FALSE	0.4	TRUE	3	24	82.2485	30.4044	0.152136	FALSE
2018-11-07_SAMPLES EXP 1 and 2_PLte 2.eds	E2	Control 0h	5	NPR2	UNKNOWN	1.56634	Amp	0.983995	100	30.3607	30.3607	30.3607	FALSE	0.4	TRUE	3	24	82.3857	30.4044	0.152136	FALSE
2018-11-07_SAMPLES EXP 1 and 2_PLte 2.eds	E3	Control 0h	5	NPR2	UNKNOWN	1.57459	Amp	0.984971	100	30.1655	30.1655	30.1655	FALSE	0.4	TRUE	3	24	82.2485	30.4044	0.152136	FALSE
2018-11-07_SAMPLES EXP 1 and 2_PLte 2.eds	E4	Control 0h	5	RPL19	UNKNOWN	1.59782	Amp	0.984702	100	23.5471	23.5471	23.5471	FALSE	0.4	TRUE	3	17	79.0932	23.6468	0.0681459	FALSE
2018-11-07_SAMPLES EXP 1 and 2_PLte 2.eds	E5	Control 0h	5	RPL19	UNKNOWN	1.58302	Amp	0.987741	100	23.7771	23.7771	23.7771	FALSE	0.4	TRUE	3	17	79.0932	23.6468	0.0681459	FALSE
2018-11-07_SAMPLES EXP 1 and 2_PLte 2.eds	E6	Control 0h	5	RPL19	UNKNOWN	1.605	Amp	0.98606	100	23.6161	23.6161	23.6161	FALSE	0.4	TRUE	3	18	79.0932	23.6468	0.0681459	FALSE
2018-11-07_SAMPLES EXP 1 and 2_PLte 2.eds	E13	Control 0h	5	RPS9	UNKNOWN	1.64543	Amp	0.992606	100	23.6313	23.6313	23.6313	FALSE	0.4	TRUE	3	17	84.032	23.6747	0.0344471	FALSE
2018-11-07_SAMPLES EXP 1 and 2_PLte 2.eds	E14	Control 0h	5	RPS9	UNKNOWN	1.62931	Amp	0.983768	100	23.7427	23.7427	23.7427	FALSE	0.4	TRUE	3	18	84.032	23.6747	0.0344471	FALSE
2018-11-07_SAMPLES EXP 1 and 2_PLte 2.eds	E15	Control 0h	5	RPS9	UNKNOWN	1.64036	Amp	0.990246	100	23.65	23.65	23.65	FALSE	0.4	TRUE	3	17	84.032	23.6747	0.0344471	FALSE
2018-11-07_SAMPLES EXP 1 and 2_PLte 2.eds	F1	CNP	6	NPR2	UNKNOWN	1.58909	Amp	0.98294	100	30.7485	30.7485	30.7485	FALSE	0.4	TRUE	3	25	82.3857	30.8956	0.133755	FALSE
2018-11-07_SAMPLES EXP 1 and 2_PLte 2.eds	F2	CNP	6	NPR2	UNKNOWN	1.56449	Amp	0.983953	100	31.1626	31.1626	31.1626	FALSE	0.4	TRUE	3	24	82.3857	30.8956	0.133755	FALSE
2018-11-07_SAMPLES EXP 1 and 2_PLte 2.eds	F3	CNP	6	NPR2	UNKNOWN	1.58919	Amp	0.985023	100	30.7756	30.7756	30.7756	FALSE	0.4	TRUE	3	24	82.3857	30.8956	0.133755	FALSE
2018-11-07_SAMPLES EXP 1 and 2_PLte 2.eds	F4	CNP	6	RPL19	UNKNOWN	1.60255	Amp	0.980791	100	22.4041	22.4041	22.4041	FALSE	0.4	TRUE	3	16	79.0932	22.6793	0.139131	FALSE
2018-11-07_SAMPLES EXP 1 and 2_PLte 2.eds	F5	CNP	6	RPL19	UNKNOWN	1.58291	Amp	0.988099	100	22.8523	22.8523	22.8523	FALSE	0.4	TRUE	3	17	79.2304	22.6793	0.139131	FALSE
2018-11-07_SAMPLES EXP 1 and 2_PLte 2.eds	F6	CNP	6	RPL19	UNKNOWN	1.58477	Amp	0.986437	100	22.7817	22.7817	22.7817	FALSE	0.4	TRUE	3	16	79.2304	22.6793	0.139131	FALSE
2018-11-07_SAMPLES EXP 1 and 2_PLte 2.eds	F13	CNP	6	RPS9	UNKNOWN	1.64103	Amp	0.985905	100	22.3927	22.3927	22.3927	FALSE	0.4	TRUE	3	16	84.032	22.3651	0.0781056	FALSE
2018-11-07_SAMPLES EXP 1 and 2_PLte 2.eds	F14	CNP	6	RPS9	UNKNOWN	1.63813	Amp	0.986297	100	22.4845	22.4845	22.4845	FALSE	0.4	TRUE	3	16	84.032	22.3651	0.0781056	FALSE
2018-11-07_SAMPLES EXP 1 and 2_PLte 2.eds	F15	CNP	6	RPS9	UNKNOWN	1.64951	Amp	0.983418	100	22.2182	22.2182	22.2182	FALSE	0.4	TRUE	3	16	84.032	22.3651	0.0781056	FALSE
2018-11-07_SAMPLES EXP 1 and 2_PLte 2.eds	G1	CNP	7	NPR2	UNKNOWN	1.56661	Amp	0.981539	100	30.3105	30.3105	30.3105	FALSE	0.4	TRUE	3	24	82.3857	30.3219	0.124383	FALSE
2018-11-07_SAMPLES EXP 1 and 2_PLte 2.eds	G2	CNP	7	NPR2	UNKNOWN	1.59405	Amp	0.988797	100	30.1124	30.1124	30.1124	FALSE	0.4	TRUE	3	24	82.3857	30.3219	0.124383	FALSE
2018-11-07_SAMPLES EXP 1 and 2_PLte 2.eds	G3	CNP	7	NPR2	UNKNOWN	1.57264	Amp	0.979766	100	30.5429	30.5429	30.5429	FALSE	0.4	TRUE	3	24	82.3857	30.3219	0.124383	FALSE
2018-11-07_SAMPLES EXP 1 and 2_PLte 2.eds	G4	CNP	7	RPL19	UNKNOWN	1.58725	Amp	0.988032	100	22.2709	22.2709	22.2709	FALSE	0.4	TRUE	3	15	79.0932	22.4819	0.170576	FALSE
2018-11-07_SAMPLES EXP 1 and 2_PLte 2.eds	G5	CNP	7	RPL19	UNKNOWN	1.58037	Amp	0.990867	100	22.8196	22.8196	22.8196	FALSE	0.4	TRUE	3	17	79.2304	22.4819	0.170576	FALSE
2018-11-07_SAMPLES EXP 1 and 2_PLte 2.eds	G6	CNP	7	RPL19	UNKNOWN	1.59562	Amp	0.987568	100	22.3553	22.3553	22.3553	FALSE	0.4	TRUE	3	16	79.2304	22.4819	0.170576	FALSE
2018-11-07_SAMPLES EXP 1 and 2_PLte 2.eds	G13	CNP	7	RPS9	UNKNOWN	1.63442	Amp	0.989804	100	22.0274	22.0274	22.0274	FALSE	0.4	TRUE	3	15	84.032	21.7735	0.155323	FALSE
2018-11-07_SAMPLES EXP 1 and 2_PLte 2.eds	G14	CNP	7	RPS9	UNKNOWN	1.65654	Amp	0.988456	100	21.8015	21.8015	21.8015	FALSE	0.4	TRUE	3	15	84.032	21.7735	0.155323	FALSE
2018-11-07_SAMPLES EXP 1 and 2_PLte 2.eds	G15	CNP	7	RPS9	UNKNOWN	1.65239	Amp	0.985378	100	21.4916	21.4916	21.4916	FALSE	0.4	TRUE	3	14	84.032	21.7735	0.155323	FALSE
2018-11-07_SAMPLES EXP 1 and 2_PLte 2.eds	H1	CNP	8	NPR2	UNKNOWN	1.58172	Amp	0.984532	100	31.7122	31.7122	31.7122	FALSE	0.4	TRUE	3	25	82.3857	32.0469	0.188828	FALSE
2018-11-07_SAMPLES EXP 1 and 2_PLte 2.eds	H2	CNP	8	NPR2	UNKNOWN	1.59006	Amp	0.98457	100	32.0628	32.0628	32.0628	FALSE	0.4	TRUE	3	25	82.3857	32.0469	0.188828	FALSE
2018-11-07_SAMPLES EXP 1 and 2_PLte 2.eds	H3	CNP	8	NPR2	UNKNOWN	1.56571	Amp	0.980575	100	32.3657	32.3657	32.3657	FALSE	0.4	TRUE	3	25	82.3857	32.0469	0.188828	FALSE
2018-11-07_SAMPLES EXP 1 and 2_PLte 2.eds	H4	CNP	8	RPL19	UNKNOWN	1.59814	Amp	0.988879	100	23.7163	23.7163	23.7163	FALSE	0.4	TRUE	3	17	79.2304	23.9719	0.128038	FALSE
2018-11-07_SAMPLES EXP 1 and 2_PLte 2.eds	H5	CNP	8	RPL19	UNKNOWN	1.58105	Amp	0.985392	100	24.1142	24.1142	24.1142	FALSE	0.4	TRUE	3	18	79.2304	23.9719	0.128038	FALSE
2018-11-07_SAMPLES EXP 1 and 2_PLte 2.eds	H6	CNP	8	RPL19	UNKNOWN	1.57781	Amp	0.987522	100	24.0851	24.0851	24.0851	FALSE	0.4	TRUE	3	18	79.2304	23.9719	0.128038	FALSE
2018-11-07_SAMPLES EXP 1 and 2_PLte 2.eds	H13	CNP	8	RPS9	UNKNOWN	1.65276	Amp	0.992077	100	23.5692	23.5692	23.5692	FALSE	0.4	TRUE	3	17	84.032	23.6424	0.03864	FALSE
2018-11-07_SAMPLES EXP 1 and 2_PLte 2.eds	H14	CNP	8	RPS9	UNKNOWN	1.64679	Amp	0.992573	100	23.6577	23.6577	23.6577	FALSE	0.4	TRUE	3	17	84.032	23.6424	0.03864	FALSE
2018-11-07_SAMPLES EXP 1 and 2_PLte 2.eds	H15	CNP	8	RPS9	UNKNOWN	1.63505	Amp	0.990642	100	23.7004	23.7004	23.7004	FALSE	0.4	TRUE	3	17	84.032	23.6424	0.03864	FALSE
2018-11-07_SAMPLES EXP 1 and 2_PLte 2.eds	I1	CNP	9	NPR2	UNKNOWN	1.57522	Amp	0.984185	100	30.774	30.774	30.774	FALSE	0.4	TRUE	3	24	82.3857	30.6054	0.134936	FALSE
2018-11-07_SAMPLES EXP 1 and 2_PLte 2.eds	I2	CNP	9	NPR2	UNKNOWN	1.60272	Amp	0.984383	100	30.3386	30.3386	30.3386	FALSE	0.4	TRUE	3	24	82.3857	30.6054	0.134936	FALSE
2018-11-07_SAMPLES EXP 1 and 2_PLte 2.eds	I3	CNP	9	NPR2	UNKNOWN	1.58834	Amp	0.988814	100	30.7036	30.7036	30.7036	FALSE	0.4	TRUE	3	24	82.3857	30.6054	0.134936	FALSE
2018-11-07_SAMPLES EXP 1 and 2_PLte 2.eds	I4	CNP	9	RPL19	UNKNOWN	1.61447	Amp	0.984824	100	22.3124	22.3124	22.3124	FALSE	0.4	TRUE	3	16	79.2304	22.5182	0.121311	FALSE
2018-11-07_SAMPLES EXP 1 and 2_PLte 2.eds	I5	CNP	9	RPL19	UNKNOWN	1.59927	Amp	0.989652	100	22.5098	22.5098	22.5098	FALSE	0.4	TRUE	3	16	79.0932	22.5182	0.121311	FALSE
2018-11-07_SAMPLES EXP 1 and 2_PLte 2.eds	I6	CNP	9	RPL19	UNKNOWN	1.58915	Amp	0.991185	100	22.7323	22.7323	22.7323	FALSE	0.4	TRUE	3	16	79.2304	22.5182	0.121311	FALSE
2018-11-07_SAMPLES EXP 1 and 2_PLte 2.eds	I13	CNP	9	RPS9	UNKNOWN	1.65668	Amp	0.992213	100	22.1721	22.1721	22.1721	FALSE	0.4	TRUE	3	16	84.032	22.117	0.0312223	FALSE
2018-11-07_SAMPLES EXP 1 and 2_PLte 2.eds	I14	CNP	9	RPS9	UNKNOWN	1.65092	Amp	0.989204	100	22.064	22.064	22.064	FALSE	0.4	TRUE	3	16	84.032	22.117	0.0312223	FALSE
2018-11-07_SAMPLES EXP 1 and 2_PLte 2.eds	I15	CNP	9	RPS9	UNKNOWN	1.65283	Amp	0.984363	100	22.1149	22.1149	22.1149	FALSE	0.4	TRUE	3	16	84.032	22.117	0.0312223	FALSE
2018-11-07_SAMPLES EXP 1 and 2_PLte 2.eds	J1	CNP	10	NPR2	UNKNOWN	Undetermined	N/A	Undetermined	100	Undetermined	Undetermined	Undetermined	FALSE	0.4	TRUE	-1	-1	-	-	-	TRUE
2018-11-07_SAMPLES EXP 1 and 2_PLte 2.eds	J2	CNP	10	NPR2	UNKNOWN	1.57768	Amp	0.983945	100	32.163	32.163	32.163	FALSE	0.4	TRUE	3	25	82.2485	32.0736	0.089406	FALSE
2018-11-07_SAMPLES EXP 1 and 2_PLte 2.eds	J3	CNP	10	NPR2	UNKNOWN	1.58	Amp	0.988948	100	31.9842	31.9842	31.9842	FALSE	0.4	TRUE	3	25	82.3857	32.0736	0.089406	FALSE
2018-11-07_SAMPLES EXP 1 and 2_PLte 2.eds	J4	CNP	10	RPL19	UNKNOWN	1.58814	Amp	0.985941	100	23.4118	23.4118	23.4118	FALSE	0.4	TRUE	3	17	79.2304	23.316	0.0608806	FALSE
2018-11-07_SAMPLES EXP 1 and 2_PLte 2.eds	J5	CNP	10	RPL19	UNKNOWN	1.58826	Amp	0.984736	100	23.3334	23.3334	23.3334	FALSE	0.4	TRUE	3	17	79.0932	23.316	0.0608806	FALSE
2018-11-07_SAMPLES EXP 1 and 2_PLte 2.eds	J6	CNP	10	RPL19	UNKNOWN	1.60919	Amp	0.98564	100	23.203	23.203	23.203	FALSE	0.4	TRUE	3	17	79.2304	23.316	0.0608806	FALSE
2018-11-07_SAMPLES EXP 1 and 2_PLte 2.eds	J13	CNP	10	RPS9	UNKNOWN	1.63656	Amp	0.99207	100	23.4241	23.4241	23.4241	FALSE	0.4	TRUE	3	17	84.032	23.18	0.123243	FALSE
2018-11-07_SAMPLES EXP 1 and 2_PLte 2.eds	J14	CNP	10	RPS9	UNKNOWN	1.6488	Amp	0.986463	100	23.028	23.028	23.028	FALSE	0.4	TRUE	3	16	84.032	23.18	0.123243	FALSE
2018-11-07_SAMPLES EXP 1 and 2_PLte 2.eds	J15	CNP	10	RPS9	UNKNOWN	1.65519	Amp	0.987927	100	23.0881	23.0881	23.0881	FALSE	0.4	TRUE	3	17	84.032	23.18	0.123243	FALSE
2018-11-07_SAMPLES EXP 1 and 2_PLte 2.eds	K1	CNP +E2	11	NPR2	UNKNOWN	1.59094	Amp	0.985537	100	30.6574	30.6574	30.6574	FALSE	0.4	TRUE	3	24	82.2485	30.5962	0.12958	FALSE
2018-11-07_SAMPLES EXP 1 and 2_PLte 2.eds	K2	CNP +E2	11	NPR2	UNKNOWN	1.60077	Amp	0.984914	100	30.3476	30.3476	30.3476	FALSE	0.4	TRUE	3	24	82.2485	30.5962	0.12958	FALSE
2018-11-07_SAMPLES EXP 1 and 2_PLte 2.eds	K3	CNP +E2	11	NPR2	UNKNOWN	1.58517	Amp	0.9891	100	30.7838	30.7838	30.7838	FALSE	0.4	TRUE	3	24	82.2485	30.5962	0.12958	FALSE
2018-11-07_SAMPLES EXP 1 and 2_PLte 2.eds	K4	CNP +E2	11	RPL19	UNKNOWN	1.59101	Amp	0.983942	100	23.2528	23.2528	23.2528	FALSE	0.4	TRUE	3	17	79.0932	23.2827	0.201806	FALSE
2018-11-07_SAMPLES EXP 1 and 2_PLte 2.eds	K5	CNP +E2	11	RPL19	UNKNOWN	1.59783	Amp	0.991614	100	22.9491	22.9491	22.9491	FALSE	0.4	TRUE	3	16	79.0932	23.2827	0.201806	FALSE
2018-11-07_SAMPLES EXP 1 and 2_PLte 2.eds	K6	CNP +E2	11	RPL19	UNKNOWN	1.58772	Amp	0.990642	100	23.6462	23.6462	23.6462	FALSE	0.4	TRUE	3	17	79.2304	23.2827	0.201806	FALSE
2018-11-07_SAMPLES EXP 1 and 2_PLte 2.eds	K13	CNP +E2	11	RPS9	UNKNOWN	1.63305	Amp	0.988019	100	23.2176	23.2176	23.2176	FALSE	0.4	TRUE	3	17	84.032	22.9858	0.159237	FALSE
2018-11-07_SAMPLES EXP 1 and 2_PLte 2.eds	K14	CNP +E2	11	RPS9	UNKNOWN	1.65794	Amp	0.992204	100	22.6807	22.6807	22.6807	FALSE	0.4	TRUE	3	16	84.032	22.9858	0.159237	FALSE
2018-11-07_SAMPLES EXP 1 and 2_PLte 2.eds	K15	CNP +E2	11	RPS9	UNKNOWN	1.64751	Amp	0.991706	100	23.0589	23.0589	23.0589	FALSE	0.4	TRUE	3	17	84.032	22.9858	0.159237	FALSE
2018-11-07_SAMPLES EXP 1 and 2_PLte 2.eds	L1	CNP +E2	12	NPR2	UNKNOWN	1.57973	Amp	0.987252	100	30.4888	30.4888	30.4888	FALSE	0.4	TRUE	3	24	82.2485	30.6673	0.140273	FALSE
2018-11-07_SAMPLES EXP 1 and 2_PLte 2.eds	L2	CNP +E2	12	NPR2	UNKNOWN	1.56445	Amp	0.981074	100	30.944	30.944	30.944	FALSE	0.4	TRUE	3	24	82.2485	30.6673	0.140273	FALSE
2018-11-07_SAMPLES EXP 1 and 2_PLte 2.eds	L3	CNP +E2	12	NPR2	UNKNOWN	1.59504	Amp	0.984773	100	30.569	30.569	30.569	FALSE	0.4	TRUE	3	24	82.2485	30.6673	0.140273	FALSE
2018-11-07_SAMPLES EXP 1 and 2_PLte 2.eds	L4	CNP +E2	12	RPL19	UNKNOWN	1.59842	Amp	0.986805	100	21.9784	21.9784	21.9784	FALSE	0.4	TRUE	3	16	79.0932	22.2137	0.129582	FALSE
2018-11-07_SAMPLES EXP 1 and 2_PLte 2.eds	L5	CNP +E2	12	RPL19	UNKNOWN	1.60949	Amp	0.988707	100	22.4255	22.4255	22.4255	FALSE	0.4	TRUE	3	16	79.0932	22.2137	0.129582	FALSE
2018-11-07_SAMPLES EXP 1 and 2_PLte 2.eds	L6	CNP +E2	12	RPL19	UNKNOWN	1.60071	Amp	0.989275	100	22.2371	22.2371	22.2371	FALSE	0.4	TRUE	3	16	79.0932	22.2137	0.129582	FALSE
2018-11-07_SAMPLES EXP 1 and 2_PLte 2.eds	L13	CNP +E2	12	RPS9	UNKNOWN	1.64183	Amp	0.986341	100	22.2078	22.2078	22.2078	FALSE	0.4	TRUE	3	16	84.032	22.0945	0.0600371	FALSE
2018-11-07_SAMPLES EXP 1 and 2_PLte 2.eds	L14	CNP +E2	12	RPS9	UNKNOWN	1.66602	Amp	0.985793	100	22.0721	22.0721	22.0721	FALSE	0.4	TRUE	3	16	84.032	22.0945	0.0600371	FALSE
2018-11-07_SAMPLES EXP 1 and 2_PLte 2.eds	L15	CNP +E2	12	RPS9	UNKNOWN	1.65138	Amp	0.984827	100	22.0035	22.0035	22.0035	FALSE	0.4	TRUE	3	16	83.8948	22.0945	0.0600371	FALSE
2018-11-07_SAMPLES EXP 1 and 2_PLte 2.eds	M1	CNP +E2	13	NPR2	UNKNOWN	1.5747	Amp	0.980394	100	30.0066	30.0066	30.0066	FALSE	0.4	TRUE	3	23	82.2485	29.9944	0.0944867	FALSE
2018-11-07_SAMPLES EXP 1 and 2_PLte 2.eds	M2	CNP +E2	13	NPR2	UNKNOWN	1.58249	Amp	0.983961	100	29.8249	29.8249	29.8249	FALSE	0.4	TRUE	3	23	82.2485	29.9944	0.0944867	FALSE
2018-11-07_SAMPLES EXP 1 and 2_PLte 2.eds	M3	CNP +E2	13	NPR2	UNKNOWN	1.57477	Amp	0.978063	100	30.1516	30.1516	30.1516	FALSE	0.4	TRUE	3	23	82.2485	29.9944	0.0944867	FALSE
2018-11-07_SAMPLES EXP 1 and 2_PLte 2.eds	M4	CNP +E2	13	RPL19	UNKNOWN	1.59014	Amp	0.976559	100	22.1577	22.1577	22.1577	FALSE	0.4	TRUE	3	16	79.0932	22.1641	0.0442468	FALSE
2018-11-07_SAMPLES EXP 1 and 2_PLte 2.eds	M5	CNP +E2	13	RPL19	UNKNOWN	1.60002	Amp	0.985165	100	22.0908	22.0908	22.0908	FALSE	0.4	TRUE	3	16	79.0932	22.1641	0.0442468	FALSE
2018-11-07_SAMPLES EXP 1 and 2_PLte 2.eds	M6	CNP +E2	13	RPL19	UNKNOWN	1.59249	Amp	0.989341	100	22.2437	22.2437	22.2437	FALSE	0.4	TRUE	3	16	79.0932	22.1641	0.0442468	FALSE
2018-11-07_SAMPLES EXP 1 and 2_PLte 2.eds	M13	CNP +E2	13	RPS9	UNKNOWN	1.63389	Amp	0.982921	100	22.0204	22.0204	22.0204	FALSE	0.4	TRUE	3	15	84.032	21.661	0.202622	FALSE
2018-11-07_SAMPLES EXP 1 and 2_PLte 2.eds	M14	CNP +E2	13	RPS9	UNKNOWN	1.65113	Amp	0.987354	100	21.6435	21.6435	21.6435	FALSE	0.4	TRUE	3	15	84.032	21.661	0.202622	FALSE
2018-11-07_SAMPLES EXP 1 and 2_PLte 2.eds	M15	CNP +E2	13	RPS9	UNKNOWN	1.65527	Amp	0.985816	100	21.3191	21.3191	21.3191	FALSE	0.4	TRUE	3	15	83.8948	21.661	0.202622	FALSE
2018-11-07_SAMPLES EXP 1 and 2_PLte 2.eds	N1	CNP +E2	14	NPR2	UNKNOWN	1.57985	Amp	0.979154	100	30.3923	30.3923	30.3923	FALSE	0.4	TRUE	3	24	82.2485	30.1713	0.151789	FALSE
2018-11-07_SAMPLES EXP 1 and 2_PLte 2.eds	N2	CNP +E2	14	NPR2	UNKNOWN	1.59218	Amp	0.984196	100	30.2412	30.2412	30.2412	FALSE	0.4	TRUE	3	24	82.2485	30.1713	0.151789	FALSE
2018-11-07_SAMPLES EXP 1 and 2_PLte 2.eds	N3	CNP +E2	14	NPR2	UNKNOWN	1.58293	Amp	0.984487	100	29.8806	29.8806	29.8806	FALSE	0.4	TRUE	3	23	82.2485	30.1713	0.151789	FALSE
2018-11-07_SAMPLES EXP 1 and 2_PLte 2.eds	N4	CNP +E2	14	RPL19	UNKNOWN	1.61381	Amp	0.982766	100	21.8396	21.8396	21.8396	FALSE	0.4	TRUE	3	15	79.0932	21.9655	0.0841439	FALSE
2018-11-07_SAMPLES EXP 1 and 2_PLte 2.eds	N5	CNP +E2	14	RPL19	UNKNOWN	1.59771	Amp	0.984686	100	21.9319	21.9319	21.9319	FALSE	0.4	TRUE	3	15	78.9561	21.9655	0.0841439	FALSE
2018-11-07_SAMPLES EXP 1 and 2_PLte 2.eds	N6	CNP +E2	14	RPL19	UNKNOWN	1.59761	Amp	0.985313	100	22.1252	22.1252	22.1252	FALSE	0.4	TRUE	3	15	79.0932	21.9655	0.0841439	FALSE
2018-11-07_SAMPLES EXP 1 and 2_PLte 2.eds	N13	CNP +E2	14	RPS9	UNKNOWN	1.6465	Amp	0.988455	100	21.7935	21.7935	21.7935	FALSE	0.4	TRUE	3	15	84.032	21.687	0.0802034	FALSE
2018-11-07_SAMPLES EXP 1 and 2_PLte 2.eds	N14	CNP +E2	14	RPS9	UNKNOWN	1.63856	Amp	0.991316	100	21.7375	21.7375	21.7375	FALSE	0.4	TRUE	3	15	84.032	21.687	0.0802034	FALSE
2018-11-07_SAMPLES EXP 1 and 2_PLte 2.eds	N15	CNP +E2	14	RPS9	UNKNOWN	1.64371	Amp	0.988496	100	21.5299	21.5299	21.5299	FALSE	0.4	TRUE	3	15	83.8948	21.687	0.0802034	FALSE
2018-11-07_SAMPLES EXP 1 and 2_PLte 2.eds	O1	CNP +E2	15	NPR2	UNKNOWN	1.58594	Amp	0.991214	100	29.8203	29.8203	29.8203	FALSE	0.4	TRUE	3	23	82.1113	29.8254	0.0228267	FALSE
2018-11-07_SAMPLES EXP 1 and 2_PLte 2.eds	O2	CNP +E2	15	NPR2	UNKNOWN	1.57839	Amp	0.987725	100	29.7886	29.7886	29.7886	FALSE	0.4	TRUE	3	23	82.1113	29.8254	0.0228267	FALSE
2018-11-07_SAMPLES EXP 1 and 2_PLte 2.eds	O3	CNP +E2	15	NPR2	UNKNOWN	1.59112	Amp	0.981828	100	29.8672	29.8672	29.8672	FALSE	0.4	TRUE	3	23	82.2485	29.8254	0.0228267	FALSE
2018-11-07_SAMPLES EXP 1 and 2_PLte 2.eds	O4	CNP +E2	15	RPL19	UNKNOWN	1.59004	Amp	0.984097	100	22.1996	22.1996	22.1996	FALSE	0.4	TRUE	3	16	78.9561	22.1808	0.0271825	FALSE
2018-11-07_SAMPLES EXP 1 and 2_PLte 2.eds	O5	CNP +E2	15	RPL19	UNKNOWN	1.58748	Amp	0.98469	100	22.2156	22.2156	22.2156	FALSE	0.4	TRUE	3	16	78.9561	22.1808	0.0271825	FALSE
2018-11-07_SAMPLES EXP 1 and 2_PLte 2.eds	O6	CNP +E2	15	RPL19	UNKNOWN	1.60216	Amp	0.98674	100	22.1272	22.1272	22.1272	FALSE	0.4	TRUE	3	15	79.0932	22.1808	0.0271825	FALSE
2018-11-07_SAMPLES EXP 1 and 2_PLte 2.eds	O13	CNP +E2	15	RPS9	UNKNOWN	1.65187	Amp	0.987374	100	21.5776	21.5776	21.5776	FALSE	0.4	TRUE	3	15	83.8948	21.6257	0.150404	FALSE
2018-11-07_SAMPLES EXP 1 and 2_PLte 2.eds	O14	CNP +E2	15	RPS9	UNKNOWN	1.63698	Amp	0.985504	100	21.9069	21.9069	21.9069	FALSE	0.4	TRUE	3	15	84.032	21.6257	0.150404	FALSE
2018-11-07_SAMPLES EXP 1 and 2_PLte 2.eds	O15	CNP +E2	15	RPS9	UNKNOWN	1.66247	Amp	0.989058	100	21.3926	21.3926	21.3926	FALSE	0.4	TRUE	3	15	83.8948	21.6257	0.150404	FALSE
2018-11-07_SAMPLES EXP 1 and 2_PLte 2.eds	P1		No Sample	NPR2	NTC	Undetermined	N/A	Undetermined	100	Undetermined	Undetermined	Undetermined	FALSE	0.4	TRUE	-1	-1	-	-	-	TRUE
2018-11-07_SAMPLES EXP 1 and 2_PLte 2.eds	P2		No Sample	NPR2	NTC	Undetermined	N/A	Undetermined	100	Undetermined	Undetermined	Undetermined	FALSE	0.4	TRUE	-1	-1	-	-	-	TRUE
2018-11-07_SAMPLES EXP 1 and 2_PLte 2.eds	P3		No Sample	NPR2	NTC	Undetermined	N/A	Undetermined	100	Undetermined	Undetermined	Undetermined	FALSE	0.4	TRUE	-1	-1	-	-	-	TRUE
2018-11-07_SAMPLES EXP 1 and 2_PLte 2.eds	P4		No Sample	RPL19	NTC	Undetermined	N/A	Undetermined	100	Undetermined	Undetermined	Undetermined	FALSE	0.4	TRUE	-1	-1	-	-	-	TRUE
2018-11-07_SAMPLES EXP 1 and 2_PLte 2.eds	P5		No Sample	RPL19	NTC	Undetermined	N/A	Undetermined	100	Undetermined	Undetermined	Undetermined	FALSE	0.4	TRUE	-1	-1	-	-	-	TRUE
2018-11-07_SAMPLES EXP 1 and 2_PLte 2.eds	P6		No Sample	RPL19	NTC	Undetermined	N/A	Undetermined	100	Undetermined	Undetermined	Undetermined	FALSE	0.4	TRUE	-1	-1	-	-	-	TRUE
2018-11-07_SAMPLES EXP 1 and 2_PLte 2.eds	P13		No Sample	RPS9	NTC	Undetermined	N/A	Undetermined	100	Undetermined	Undetermined	Undetermined	FALSE	0.4	TRUE	-1	-1	-	-	-	TRUE
2018-11-07_SAMPLES EXP 1 and 2_PLte 2.eds	P14		No Sample	RPS9	NTC	Undetermined	N/A	Undetermined	100	Undetermined	Undetermined	Undetermined	FALSE	0.4	TRUE	-1	-1	-	-	-	TRUE
2018-11-07_SAMPLES EXP 1 and 2_PLte 2.eds	P15		No Sample	RPS9	NTC	Undetermined	N/A	Undetermined	100	Undetermined	Undetermined	Undetermined	FALSE	0.4	TRUE	-1	-1	-	-	-	TRUE

## Sheet: 2. RQ Sample Results
Sample Name	Target Name	Mean Equivalent Cq	Mean Adjusted Equivalent Cq	Sigma Equivalent Cq	Mean DCq	DCq SE	Mean L-Quant	Mean Adjusted L-Quant	Sigma L-Quant	Mean N-Quant	Sigma N-Quant	F Factor	Rq	Rq Min	Rq Max	DDCq	DDCq - Fsigma	DDCq + Fsigma
1	NPR2	30.082	30.082	0.055	6.733	0.106	8.79601e-10	8.79601e-10	0.963	0.009	0.929	2.365	1	0.841	1.19	0	-0.25	0.25
1	RPL19	23.546	23.546	0.097	-	-	8.16203e-08	8.16203e-08	0.935	-	-	-	-	-	-	-	-	-
1	RPS9	23.151	23.151	0.084	-	-	1.07329e-07	1.07329e-07	0.944	-	-	-	-	-	-	-	-	-
2	RPL19	21.928	21.928	0.175	-	-	2.50585e-07	2.50585e-07	0.886	-	-	-	-	-	-	-	-	-
2	RPS9	21.222	21.222	0.113	-	-	4.08711e-07	4.08711e-07	0.925	-	-	-	-	-	-	-	-	-
3	NPR2	29.721	29.721	0.058	6.423	0.115	1.13024e-09	1.13024e-09	0.961	0.012	0.923	2.365	1.24	1.026	1.498	-0.31	-0.583	-0.037
3	RPL19	23.476	23.476	0.048	-	-	8.57307e-08	8.57307e-08	0.968	-	-	-	-	-	-	-	-	-
3	RPS9	23.119	23.119	0.133	-	-	1.09774e-07	1.09774e-07	0.912	-	-	-	-	-	-	-	-	-
4	NPR2	29.676	29.676	0.165	6.752	0.239	1.16603e-09	1.16603e-09	0.892	0.009	0.848	2.365	0.987	0.668	1.46	0.019	-0.546	0.583
4	RPL19	23.169	23.169	0.177	-	-	1.06007e-07	1.06007e-07	0.885	-	-	-	-	-	-	-	-	-
4	RPS9	22.678	22.678	0.168	-	-	1.49008e-07	1.49008e-07	0.89	-	-	-	-	-	-	-	-	-
5	NPR2	30.404	30.404	0.152	6.744	0.161	7.03643e-10	7.03643e-10	0.9	0.009	0.894	2.365	0.993	0.762	1.294	0.01	-0.371	0.392
5	RPL19	23.647	23.647	0.068	-	-	7.614e-08	7.614e-08	0.954	-	-	-	-	-	-	-	-	-
5	RPS9	23.675	23.675	0.034	-	-	7.46822e-08	7.46822e-08	0.976	-	-	-	-	-	-	-	-	-
6	NPR2	30.896	30.896	0.134	8.373	0.175	5.00618e-10	5.00618e-10	0.911	0.003	0.886	2.365	0.321	0.241	0.427	1.64	1.226	2.054
6	RPL19	22.679	22.679	0.139	-	-	1.48881e-07	1.48881e-07	0.908	-	-	-	-	-	-	-	-	-
6	RPS9	22.365	22.365	0.078	-	-	1.85107e-07	1.85107e-07	0.947	-	-	-	-	-	-	-	-	-
7	NPR2	30.322	30.322	0.124	8.194	0.205	7.45054e-10	7.45054e-10	0.917	0.003	0.867	2.365	0.363	0.26	0.508	1.461	0.976	1.946
7	RPL19	22.482	22.482	0.171	-	-	1.7071e-07	1.7071e-07	0.888	-	-	-	-	-	-	-	-	-
7	RPS9	21.773	21.773	0.155	-	-	2.7895e-07	2.7895e-07	0.898	-	-	-	-	-	-	-	-	-
8	NPR2	32.047	32.047	0.189	8.24	0.211	2.25379e-10	2.25379e-10	0.877	0.003	0.864	2.365	0.352	0.249	0.498	1.506	1.007	2.006
8	RPL19	23.972	23.972	0.128	-	-	6.07784e-08	6.07784e-08	0.915	-	-	-	-	-	-	-	-	-
8	RPS9	23.642	23.642	0.039	-	-	7.63689e-08	7.63689e-08	0.974	-	-	-	-	-	-	-	-	-
9	NPR2	30.605	30.605	0.135	8.288	0.161	6.12144e-10	6.12144e-10	0.911	0.003	0.894	2.365	0.34	0.261	0.444	1.554	1.173	1.936
9	RPL19	22.518	22.518	0.121	-	-	1.66478e-07	1.66478e-07	0.919	-	-	-	-	-	-	-	-	-
9	RPS9	22.117	22.117	0.031	-	-	2.19846e-07	2.19846e-07	0.979	-	-	-	-	-	-	-	-	-
10	NPR2	32.074	32.074	0.089	8.826	0.132	2.21256e-10	2.21256e-10	0.94	0.002	0.913	2.447	0.235	0.187	0.293	2.092	1.769	2.415
10	RPL19	23.316	23.316	0.061	-	-	9.57571e-08	9.57571e-08	0.959	-	-	-	-	-	-	-	-	-
10	RPS9	23.18	23.18	0.123	-	-	1.05224e-07	1.05224e-07	0.918	-	-	-	-	-	-	-	-	-
11	NPR2	30.596	30.596	0.13	7.462	0.223	6.16051e-10	6.16051e-10	0.914	0.006	0.857	2.365	0.604	0.419	0.87	0.729	0.201	1.256
11	RPL19	23.283	23.283	0.202	-	-	9.79955e-08	9.79955e-08	0.869	-	-	-	-	-	-	-	-	-
11	RPS9	22.986	22.986	0.159	-	-	1.20392e-07	1.20392e-07	0.895	-	-	-	-	-	-	-	-	-
12	NPR2	30.667	30.667	0.14	8.513	0.173	5.8645e-10	5.8645e-10	0.907	0.003	0.887	2.365	0.291	0.219	0.387	1.78	1.371	2.188
12	RPL19	22.214	22.214	0.13	-	-	2.05595e-07	2.05595e-07	0.914	-	-	-	-	-	-	-	-	-
12	RPS9	22.094	22.094	0.06	-	-	2.23309e-07	2.23309e-07	0.959	-	-	-	-	-	-	-	-	-
13	NPR2	29.994	29.994	0.094	8.082	0.174	9.34958e-10	9.34958e-10	0.937	0.004	0.886	2.365	0.393	0.295	0.523	1.348	0.936	1.761
13	RPL19	22.164	22.164	0.044	-	-	2.12792e-07	2.12792e-07	0.97	-	-	-	-	-	-	-	-	-
13	RPS9	21.661	21.661	0.203	-	-	3.01571e-07	3.01571e-07	0.869	-	-	-	-	-	-	-	-	-
14	NPR2	30.171	30.171	0.152	8.345	0.173	8.27026e-10	8.27026e-10	0.9	0.003	0.887	2.365	0.327	0.247	0.434	1.612	1.203	2.02
14	RPL19	21.966	21.966	0.084	-	-	2.44184e-07	2.44184e-07	0.943	-	-	-	-	-	-	-	-	-
14	RPS9	21.687	21.687	0.08	-	-	2.96189e-07	2.96189e-07	0.946	-	-	-	-	-	-	-	-	-
15	NPR2	29.825	29.825	0.023	7.922	0.11	1.05117e-09	1.05117e-09	0.984	0.004	0.926	2.365	0.439	0.366	0.526	1.189	0.927	1.45
15	RPL19	22.181	22.181	0.027	-	-	2.10336e-07	2.10336e-07	0.981	-	-	-	-	-	-	-	-	-
15	RPS9	21.626	21.626	0.15	-	-	3.09037e-07	3.09037e-07	0.901	-	-	-	-	-	-	-	-	-
