# Supplementary material for: Biphasic in vitro maturation with C-type natriuretic peptide enhances the developmental competence of juvenile-goat oocytes
Source: PLoS One. 2019 Aug 23;14(8):e0221663. doi: 10.1371/journal.pone.0221663 (PMC6707569; doi:10.1371/journal.pone.0221663)
Supplement: S4 Dataset — Results of mean fluorescence intensity of phalloidin-FITC from transzonal projections. (XLSX) [file pone.0221663.s004.xlsx]

## Sheet: TZP mean fluorescence
REPLICATE	TREATMENT	MEAN FLUORESCENCE INTENSITY
1	Control 0h	5708.48
1	Control 0h	6887.72
1	Control 0h	8484.73
1	Control 0h	9056.12
1	Control 0h	5583.63
1	Control 0h	8419.51
1	6h IVM	5587.61
1	6h IVM	6102.27
1	6h IVM	4858.17
1	6h IVM	3162.85
1	6h IVM	5449.8
1	6h IVM	4401.28
1	6h IVM	3835.06
1	6h preIVM	13645.9
1	6h preIVM	4609.81
1	6h preIVM	5517.15
1	6h preIVM	5688.18
1	6h preIVM	5007.18
1	6h preIVM	7129.97
1	24h IVM	2930.96
1	24h IVM	2737.26
1	24h IVM	2927.43
1	24h IVM	2910.28
1	6h preIVM + 24h IVM	1590.09
1	6h preIVM + 24h IVM	2487.96
1	6h preIVM + 24h IVM	1794.64
1	6h preIVM + 24h IVM	2492.75
1	6h preIVM + 24h IVM	4242.11
1	6h preIVM + 24h IVM	3615.39
1	6h preIVM + 24h IVM	3292.96
1	6h preIVM + 24h IVM	5003.4
2	Control 0h	12383.1
2	Control 0h	18874.3
2	Control 0h	12671
2	Control 0h	5670.53
2	Control 0h	6918.5
2	Control 0h	7753.24
2	Control 0h	10729.4
2	Control 0h	7962.58
2	Control 0h	8649.25
2	Control 0h	7275.55
2	Control 0h	8332.67
2	6h IVM	7253.89
2	6h IVM	6011.53
2	6h IVM	8814.81
2	6h IVM	5812.38
2	6h preIVM	8046.21
2	6h preIVM	8328.82
2	6h preIVM	5820.18
2	6h preIVM	8166.22
2	6h preIVM	8246.04
2	6h preIVM	11484.1
2	6h preIVM	7815.9
2	6h preIVM	8899.25
2	6h preIVM	6848.33
2	24h IVM	4140.17
2	24h IVM	3349.9
2	24h IVM	7304.71
2	24h IVM	5217.46
2	24h IVM	5560.74
2	24h IVM	6839.54
2	24h IVM	5187.64
2	24h IVM	3868.8
2	24h IVM	3990.4
2	24h IVM	3674.65
2	6h preIVM + 24h IVM	5043.92
2	6h preIVM + 24h IVM	2506.11
2	6h preIVM + 24h IVM	2752.67
2	6h preIVM + 24h IVM	3159.83
3	Control 0h	10596.7
3	Control 0h	9081.33
3	Control 0h	7600.6
3	Control 0h	7849.32
3	Control 0h	4683.68
3	Control 0h	8114.81
3	Control 0h	6129.52
3	6h IVM	8078.11
3	6h IVM	6522.24
3	6h IVM	8366.08
3	6h IVM	4720.96
3	6h IVM	5068.2
3	6h IVM	4532.91
3	6h IVM	6644.54
3	6h IVM	6056.55
3	6h IVM	5757.16
3	6h IVM	8437.63
3	6h IVM	9105.75
3	6h IVM	5125.25
3	6h preIVM	7973.96
3	6h preIVM	9511.76
3	6h preIVM	5095.43
3	6h preIVM	8796.39
3	6h preIVM	9036.54
3	6h preIVM	8752.48
3	6h preIVM	12752.4
3	6h preIVM	6199.79
3	6h preIVM	8054.12
3	6h preIVM	8047.99
3	6h preIVM	8137.71
3	6h preIVM	9882.79
3	6h preIVM	5441.86
3	24h IVM	3629.47
3	24h IVM	2095.19
3	24h IVM	4006.26
3	24h IVM	3307.94
3	24h IVM	4224.67
3	24h IVM	4475.58
3	24h IVM	1946.06
3	24h IVM	3867.77
3	6h preIVM + 24h IVM	3497.97
3	6h preIVM + 24h IVM	4183.42
3	6h preIVM + 24h IVM	4631.1
3	6h preIVM + 24h IVM	5300.46
4	Control 0h	5232.9
4	Control 0h	8958.94
4	Control 0h	8416.64
4	Control 0h	5553.26
4	Control 0h	7897.41
4	Control 0h	4554.16
4	Control 0h	7459.06
4	Control 0h	7461.42
4	Control 0h	5492.09
4	Control 0h	7050.52
4	Control 0h	4255.73
4	Control 0h	7225.2
4	Control 0h	6597.39
4	6h IVM	7374.68
4	6h IVM	3027.54
4	6h IVM	11093.1
4	6h IVM	7102.21
4	6h IVM	4573.61
4	6h IVM	8675.07
4	6h IVM	5158.88
4	6h IVM	8214.82
4	6h IVM	4273.59
4	6h preIVM	6967.65
4	6h preIVM	9974.92
4	6h preIVM	15339.6
4	6h preIVM	10851
4	6h preIVM	3882.61
4	6h preIVM	5535.25
4	6h preIVM	5379.14
4	24h IVM	2100.16
4	24h IVM	4207.94
4	24h IVM	3480.4
4	24h IVM	2706.21
4	24h IVM	2344.38
4	24h IVM	2173.21
4	24h IVM	5200.75
4	24h IVM	2199.65
4	6h preIVM + 24h IVM	5045.9
4	6h preIVM + 24h IVM	4166.19
4	6h preIVM + 24h IVM	9871.56
4	6h preIVM + 24h IVM	4213.64
4	6h preIVM + 24h IVM	4988.63
4	6h preIVM + 24h IVM	6477.83
4	6h preIVM + 24h IVM	4405.27
4	6h preIVM + 24h IVM	3527.66
4	6h preIVM + 24h IVM	3769.26
5	Control 0h	9457.11
5	Control 0h	8871.87
5	Control 0h	10418.7
5	Control 0h	9595.31
5	Control 0h	8134.2
5	6h IVM	6261.5
5	6h IVM	9368.84
5	6h IVM	4269.25
5	6h IVM	7321.34
5	6h IVM	3902.91
5	6h IVM	6259.05
5	6h preIVM	5184.41
5	6h preIVM	7654.43
5	6h preIVM	5077.36
5	6h preIVM	10308.2
5	6h preIVM	5337.68
5	6h preIVM	5684.75
5	6h preIVM	7338.38
5	6h preIVM	8141.66
5	6h preIVM	5367.14
5	6h preIVM	5344.07
5	6h preIVM	6396.18
5	24h IVM	2996.54
5	24h IVM	3935.82
5	24h IVM	3150.01
5	24h IVM	2787.8
5	24h IVM	3693.29
5	24h IVM	2425.27
5	24h IVM	3294.09
5	24h IVM	3443.34
5	24h IVM	688.17
5	24h IVM	3871.13
5	24h IVM	3583.06
5	24h IVM	2226.98
5	6h preIVM + 24h IVM	3377.37
5	6h preIVM + 24h IVM	5444.51
5	6h preIVM + 24h IVM	2876.95
5	6h preIVM + 24h IVM	2732.84
5	6h preIVM + 24h IVM	4483.3
5	6h preIVM + 24h IVM	3749.68
5	6h preIVM + 24h IVM	2695.44
