# Supplementary material for: Biphasic in vitro maturation with C-type natriuretic peptide enhances the developmental competence of juvenile-goat oocytes
Source: PLoS One. 2019 Aug 23;14(8):e0221663. doi: 10.1371/journal.pone.0221663 (PMC6707569; doi:10.1371/journal.pone.0221663)
Supplement: S5 Dataset — (1) Frequency table of nuclear stage; results of mean fluorescence intensity of (2) H2DCF-DA (ROS) and (3) MCB (GSH); (4) results of mtDNA copy number; and results of RT-qPCR: (5) amplification and (6) relative quantification. (XLSX) [file pone.0221663.s005.xlsx]

## Sheet: 1. Frequency of Nuclear Stage
REPLICATE	TREATMENT	N OOCYTE	N GV	N MI	N MII
1	Control IVM	13	2	3	8
1	Biphasic IVM	13	0	2	11
2	Control IVM	11	0	1	10
2	Biphasic IVM	11	2	1	8
3	Control IVM	13	0	3	10
3	Biphasic IVM	14	0	1	13
4	Control IVM	10	0	2	8
4	Biphasic IVM	8	0	1	7

## Sheet: 2. ROS fluorescence intensity
REPLICATE	TREATMENT	MEAN FLUORESCENSE INTENSITY
1	Control IVM	17.6903
1	Control IVM	17.7303
1	Control IVM	19.201
1	Control IVM	17.974
1	Control IVM	30.61
1	Control IVM	20.236
1	Control IVM	24.415
1	Control IVM	10.222
1	Control IVM	6.228
1	Control IVM	26.1073
1	Control IVM	28.0737
1	Biphasic IVM	16.336
1	Biphasic IVM	18.664
1	Biphasic IVM	15.64
1	Biphasic IVM	20.434
1	Biphasic IVM	22.5563
1	Biphasic IVM	17.103
1	Biphasic IVM	17.27
1	Biphasic IVM	28.3003
1	Biphasic IVM	13.0443
1	Biphasic IVM	19.5293
2	Control IVM	11.4867
2	Control IVM	10.5847
2	Control IVM	19.0753
2	Control IVM	13.5317
2	Control IVM	17.9117
2	Control IVM	18.9557
2	Control IVM	21.4047
2	Control IVM	26.1447
2	Control IVM	16.2207
2	Control IVM	27.048
2	Biphasic IVM	14.728
2	Biphasic IVM	10.584
2	Biphasic IVM	15.033
2	Biphasic IVM	15.24
2	Biphasic IVM	18.775
2	Biphasic IVM	37.221
2	Biphasic IVM	21.2453
2	Biphasic IVM	15.5013
2	Biphasic IVM	42.1437
3	Control IVM	33.5733
3	Control IVM	29.8613
3	Control IVM	55.7927
3	Control IVM	48.9247
3	Control IVM	50.6537
3	Control IVM	51.5533
3	Control IVM	51.7753
3	Control IVM	67.7483
3	Control IVM	108.717
3	Control IVM	56.3433
3	Biphasic IVM	17.461
3	Biphasic IVM	29.1517
3	Biphasic IVM	25.0267
3	Biphasic IVM	15.4097
3	Biphasic IVM	18.4023
3	Biphasic IVM	20.7753
3	Biphasic IVM	21.4923
3	Biphasic IVM	28.8877
3	Biphasic IVM	22.9407
3	Biphasic IVM	17.811

## Sheet: 3. GSH fluorescence intensity
REPLICATE	TREATMENT	MEAN FLUORESCENSE INTENSITY
1	Control IVM	136.84
1	Control IVM	122.245
1	Control IVM	134.161
1	Control IVM	141.513
1	Control IVM	114.816
1	Control IVM	139.008
1	Control IVM	26.1297
1	Control IVM	133.94
1	Control IVM	6.755
1	Biphasic IVM	157.754
1	Biphasic IVM	150.488
1	Biphasic IVM	137.763
1	Biphasic IVM	149.282
1	Biphasic IVM	147.781
1	Biphasic IVM	148.004
1	Biphasic IVM	144.879
1	Biphasic IVM	145.251
1	Biphasic IVM	131.871
1	Biphasic IVM	143.185
2	Control IVM	129.925
2	Control IVM	127.443
2	Control IVM	136.403
2	Control IVM	129.339
2	Control IVM	133.162
2	Control IVM	127.612
2	Control IVM	125.72
2	Control IVM	120.456
2	Control IVM	140.331
2	Control IVM	137.709
2	Biphasic IVM	132.034
2	Biphasic IVM	130.992
2	Biphasic IVM	133.399
2	Biphasic IVM	131.116
2	Biphasic IVM	136.984
2	Biphasic IVM	120.247
2	Biphasic IVM	146.354
2	Biphasic IVM	122.36
2	Biphasic IVM	144.339
3	Control IVM	154.634
3	Control IVM	154.358
3	Control IVM	164.504
3	Control IVM	163.659
3	Control IVM	142.23
3	Control IVM	141.578
3	Control IVM	140.552
3	Control IVM	148.007
3	Control IVM	151.2
3	Control IVM	13.467
3	Biphasic IVM	172.203
3	Biphasic IVM	168.769
3	Biphasic IVM	159.673
3	Biphasic IVM	159.523
3	Biphasic IVM	156.982
3	Biphasic IVM	147.456
3	Biphasic IVM	159.292
3	Biphasic IVM	163.052
3	Biphasic IVM	156.321
3	Biphasic IVM	163.256

## Sheet: 4. mtDNA copy number
TREATMENT	SAMPLE NAME	MEAN Cq	DDCq	Rq
Control 0h	4A	16.0968	0.94794	0.518372
Control 0h	4B	17.1428	1.99393	0.251054
Control 0h	4C	13.4629	-1.68593	3.21747
Control 0h	4D	14.1347	-1.01418	2.01975
Control 0h	4E	13.486	-1.66286	3.16643
Control 0h	4F	13.9349	-1.21389	2.31962
Control 0h	4G	14.2137	-0.935151	1.91209
Control 0h	4H	13.93	-1.2188	2.32754
Control 0h	4I	13.4948	-1.65406	3.14719
Control 0h	4J	13.5504	-1.59839	3.02806
Control IVM	5A	14.4457	-0.703185	1.6281
Control IVM	5B	14.056	-1.09281	2.13289
Control IVM	5C	19.3088	4.15994	0.0559415
Control IVM	5D	14.084	-1.06483	2.09192
Control IVM	5E	14.1639	-0.984923	1.97921
Control IVM	5F	13.7341	-1.41474	2.66612
Control IVM	5G	13.7799	-1.3689	2.58274
Control IVM	5H	15.0664	-0.0824368	1.0588
Control IVM	5I	13.4084	-1.74041	3.34131
Control IVM	5J	14.5617	-0.587126	1.50225
Biphasic IVM	6A	14.3666	-0.782223	1.71978
Biphasic IVM	6B	13.7467	-1.40212	2.6429
Biphasic IVM	6C	14.7021	-0.446695	1.36291
Biphasic IVM	6D	14.4885	-0.660309	1.58042
Biphasic IVM	6E	17.3587	2.2099	0.216149
Biphasic IVM	6F	13.6964	-1.45245	2.73672
Biphasic IVM	6G	14.6714	-0.477447	1.39228
Biphasic IVM	6H	14.1437	-1.00511	2.00709
Biphasic IVM	6I	14.1993	-0.949549	1.93127
Biphasic IVM	6J	14.2729	-0.875932	1.83519
Control 0h	7A	15.0454	-0.10347	1.07435
Control 0h	7B	14.7992	-0.349657	1.27426
Control 0h	7D	15.0139	-0.134958	1.09806
Control 0h	7E	15.1129	-0.0359096	1.0252
Control 0h	7F	14.686	-0.462827	1.37824
Control 0h	7G	15.1705	0.0216368	0.985114
Control 0h	7H	15.4912	0.342351	0.788755
Control 0h	7I	17.193	2.04416	0.242464
Control IVM	8A	15.2338	0.0850117	0.942777
Control IVM	8B	15.2354	0.0866125	0.941731
Control IVM	8C	16.9851	1.83631	0.280037
Control IVM	8D	17.0757	1.92686	0.263001
Control IVM	8E	15.0512	-0.0976397	1.07002
Control IVM	8F	15.168	0.0191535	0.986812
Control IVM	8G	15.1182	-0.0306628	1.02148
Control IVM	8H	16.3202	1.17132	0.444015
Control IVM	8I	17.2309	2.08202	0.236184
Control IVM	8J	15.1644	0.0155781	0.98926
Biphasic IVM	9A	16.4856	1.33675	0.39591
Biphasic IVM	9B	17.3793	2.23051	0.213084
Biphasic IVM	9C	14.5255	-0.623378	1.54048
Biphasic IVM	9D	15.2136	0.0647603	0.956104
Biphasic IVM	9E	14.8726	-0.276271	1.21106
Biphasic IVM	9F	15.6654	0.516537	0.699048
Biphasic IVM	9G	15.2268	0.0779453	0.947406
Biphasic IVM	9H	14.8242	-0.324637	1.25235
Biphasic IVM	9I	15.0107	-0.138178	1.10051
Biphasic IVM	9J	15.4962	0.347408	0.785995
Control 0h	10A	18.6964	3.54755	0.0855228
Control 0h	10B	13.879	-1.26987	2.4114
Control 0h	10C	17.0165	1.86763	0.274023
Control 0h	10D	14.1224	-1.02643	2.03698
Control 0h	10E	16.0013	0.852419	0.553855
Control 0h	10F	16.9571	1.80822	0.285544
Control 0h	10G	16.6843	1.53541	0.34498
Control 0h	10H	14.6395	-0.509315	1.42337
Control 0h	10I	15.1167	-0.0321368	1.02253
Control 0h	10J	15.0954	-0.0534094	1.03771
Control IVM	11A	17.3605	2.2117	0.21588
Control IVM	11B	13.1567	-1.99217	3.97835
Control IVM	11D	13.4115	-1.7373	3.33411
Control IVM	11E	14.1582	-0.99062	1.98704
Control IVM	11F	14.8826	-0.266284	1.20271
Control IVM	11G	13.6045	-1.54431	2.91664
Control IVM	11H	14.2487	-0.900152	1.86626
Control IVM	11I	14.3622	-0.786588	1.72499
Control IVM	11J	14.2994	-0.84942	1.80178
Biphasic IVM	12A	14.5871	-0.561726	1.47603
Biphasic IVM	12B	14.5279	-0.620971	1.53791
Biphasic IVM	12C	14.177	-0.971806	1.96129
Biphasic IVM	12D	16.7335	1.58465	0.333405
Biphasic IVM	12E	13.7459	-1.40295	2.64441
Biphasic IVM	12F	14.2977	-0.851104	1.80388
Biphasic IVM	12G	14.4281	-0.720733	1.64802
Biphasic IVM	12H	14.2221	-0.926773	1.90102
Biphasic IVM	12I	14.9465	-0.202301	1.15053
Biphasic IVM	12J	16.0347	0.885911	0.541146

## Sheet: 5. PCR Amplification Results
Experiment Name	Well	Biological Group Name	Sample Name	Target Name	Task	Amp Score	Amp Status	Cq Conf	Target Efficiency	Cq	Cq (Post IC)	Eq. Cq	Auto Threshold	Threshold	Auto Baseline	Baseline Start	Baseline Stop	Tm1	Cq Mean	Cq SE	Omit
2018-11-07 SAMPLES PLATE1.eds	A1	Control 0h	16	DNMT1	UNKNOWN	1.64305	Amp	0.987865	100	25.267	25.267	25.267	false	0.4	true	3	19	80.1414	25.381	0.0662651	false
2018-11-07 SAMPLES PLATE1.eds	A2	Control 0h	16	DNMT1	UNKNOWN	1.6373	Amp	0.984797	100	25.3795	25.3795	25.3795	false	0.4	true	3	19	80.2773	25.381	0.0662651	false
2018-11-07 SAMPLES PLATE1.eds	A3	Control 0h	16	DNMT1	UNKNOWN	1.6327	Amp	0.983224	100	25.4965	25.4965	25.4965	false	0.4	true	3	19	80.2773	25.381	0.0662651	false
2018-11-07 SAMPLES PLATE1.eds	A4	Control 0h	16	GDF9	UNKNOWN	1.60251	Amp	0.985948	100	26.7142	26.7142	26.7142	false	0.4	true	3	20	84.8993	26.8781	0.0819781	false
2018-11-07 SAMPLES PLATE1.eds	A5	Control 0h	16	GDF9	UNKNOWN	1.59105	Amp	0.98658	100	26.9636	26.9636	26.9636	false	0.4	true	3	20	84.8993	26.8781	0.0819781	false
2018-11-07 SAMPLES PLATE1.eds	A6	Control 0h	16	GDF9	UNKNOWN	1.59934	Amp	0.988401	100	26.9564	26.9564	26.9564	false	0.4	true	3	21	84.8993	26.8781	0.0819781	false
2018-11-07 SAMPLES PLATE1.eds	A7	Control 0h	16	BMP15	UNKNOWN	1.63714	Amp	0.984586	100	27.8295	27.8295	27.8295	false	0.4	true	3	22	80.2773	27.8017	0.0284903	false
2018-11-07 SAMPLES PLATE1.eds	A8	Control 0h	16	BMP15	UNKNOWN	1.63569	Amp	0.979606	100	27.8309	27.8309	27.8309	false	0.4	true	3	22	80.2773	27.8017	0.0284903	false
2018-11-07 SAMPLES PLATE1.eds	A9	Control 0h	16	BMP15	UNKNOWN	1.6309	Amp	0.981522	100	27.7447	27.7447	27.7447	false	0.4	true	3	21	80.2773	27.8017	0.0284903	false
2018-11-07 SAMPLES PLATE1.eds	A10	Control 0h	16	PTX3	UNKNOWN	1.62153	Amp	0.984218	100	33.2115	33.2115	33.2115	false	0.4	true	3	27	82.8602	33.4561	0.182294	false
2018-11-07 SAMPLES PLATE1.eds	A11	Control 0h	16	PTX3	UNKNOWN	1.61002	Amp	0.984212	100	33.3442	33.3442	33.3442	false	0.4	true	3	27	82.8602	33.4561	0.182294	false
2018-11-07 SAMPLES PLATE1.eds	A12	Control 0h	16	PTX3	UNKNOWN	1.60702	Amp	0.981573	100	33.8125	33.8125	33.8125	false	0.4	true	3	27	82.8602	33.4561	0.182294	false
2018-11-07 SAMPLES PLATE1.eds	A13	Control 0h	16	TNFAIP6	UNKNOWN	1.63557	Amp	0.984317	100	28.0705	28.0705	28.0705	false	0.4	true	3	21	77.6945	28.0105	0.0701565	false
2018-11-07 SAMPLES PLATE1.eds	A14	Control 0h	16	TNFAIP6	UNKNOWN	1.63436	Amp	0.984958	100	28.0903	28.0903	28.0903	false	0.4	true	3	22	77.6945	28.0105	0.0701565	false
2018-11-07 SAMPLES PLATE1.eds	A15	Control 0h	16	TNFAIP6	UNKNOWN	1.64231	Amp	0.990684	100	27.8706	27.8706	27.8706	false	0.4	true	3	22	77.6945	28.0105	0.0701565	false
2018-11-07 SAMPLES PLATE1.eds	A16	Control 0h	16	FSHR	UNKNOWN	1.62847	Amp	0.983967	100	25.5576	25.5576	25.5576	false	0.4	true	3	19	74.8397	25.7147	0.103762	false
2018-11-07 SAMPLES PLATE1.eds	A17	Control 0h	16	FSHR	UNKNOWN	1.62918	Amp	0.984742	100	25.6757	25.6757	25.6757	false	0.4	true	3	19	74.8397	25.7147	0.103762	false
2018-11-07 SAMPLES PLATE1.eds	A18	Control 0h	16	FSHR	UNKNOWN	1.62417	Amp	0.984047	100	25.9107	25.9107	25.9107	false	0.4	true	3	19	74.8397	25.7147	0.103762	false
2018-11-07 SAMPLES PLATE1.eds	A19	Control 0h	16	RPL19	UNKNOWN	1.61458	Amp	0.980521	100	22.1221	22.1221	22.1221	false	0.4	true	3	16	78.9179	22.171	0.0373249	false
2018-11-07 SAMPLES PLATE1.eds	A20	Control 0h	16	RPL19	UNKNOWN	1.61312	Amp	0.988401	100	22.2443	22.2443	22.2443	false	0.4	true	3	16	78.9179	22.171	0.0373249	false
2018-11-07 SAMPLES PLATE1.eds	A21	Control 0h	16	RPL19	UNKNOWN	1.60726	Amp	0.981802	100	22.1466	22.1466	22.1466	false	0.4	true	3	16	78.9179	22.171	0.0373249	false
2018-11-07 SAMPLES PLATE1.eds	B1	Control 0h	17	DNMT1	UNKNOWN	1.62917	Amp	0.988922	100	24.7814	24.7814	24.7814	false	0.4	true	3	18	80.1414	24.8087	0.0733371	false
2018-11-07 SAMPLES PLATE1.eds	B2	Control 0h	17	DNMT1	UNKNOWN	1.61841	Amp	0.989558	100	24.9471	24.9471	24.9471	false	0.4	true	3	18	80.1414	24.8087	0.0733371	false
2018-11-07 SAMPLES PLATE1.eds	B3	Control 0h	17	DNMT1	UNKNOWN	1.64849	Amp	0.985105	100	24.6974	24.6974	24.6974	false	0.4	true	3	18	80.2773	24.8087	0.0733371	false
2018-11-07 SAMPLES PLATE1.eds	B4	Control 0h	17	GDF9	UNKNOWN	1.58073	Amp	0.981474	100	26.4673	26.4673	26.4673	false	0.4	true	3	20	84.8993	26.5315	0.0729846	false
2018-11-07 SAMPLES PLATE1.eds	B5	Control 0h	17	GDF9	UNKNOWN	1.587	Amp	0.981481	100	26.4501	26.4501	26.4501	false	0.4	true	3	20	84.8993	26.5315	0.0729846	false
2018-11-07 SAMPLES PLATE1.eds	B6	Control 0h	17	GDF9	UNKNOWN	1.60081	Amp	0.990207	100	26.6771	26.6771	26.6771	false	0.4	true	3	20	84.8993	26.5315	0.0729846	false
2018-11-07 SAMPLES PLATE1.eds	B7	Control 0h	17	BMP15	UNKNOWN	1.59437	Amp	0.985068	100	27.585	27.585	27.585	false	0.4	true	3	21	80.1414	27.6199	0.0349398	false
2018-11-07 SAMPLES PLATE1.eds	B8	Control 0h	17	BMP15	UNKNOWN	1.56265	Amp	0.977487	100	27.6549	27.6549	27.6549	false	0.4	true	3	21	80.1414	27.6199	0.0349398	false
2018-11-07 SAMPLES PLATE1.eds	B9	Control 0h	17	BMP15	UNKNOWN	Undetermined	N/A	Undetermined	100	Undetermined	Undetermined	Undetermined	false	0.4	true	-1	-1	-	-	-	true
2018-11-07 SAMPLES PLATE1.eds	B10	Control 0h	17	PTX3	UNKNOWN	1.56739	Amp	0.990777	100	30.9123	30.9123	30.9123	false	0.4	true	3	25	82.8602	31.0148	0.102508	false
2018-11-07 SAMPLES PLATE1.eds	B11	Control 0h	17	PTX3	UNKNOWN	1.52682	Amp	0.990014	100	31.1173	31.1173	31.1173	false	0.4	true	3	25	82.8602	31.0148	0.102508	false
2018-11-07 SAMPLES PLATE1.eds	B12	Control 0h	17	PTX3	UNKNOWN	Undetermined	N/A	Undetermined	100	Undetermined	Undetermined	Undetermined	false	0.4	true	-1	-1	-	-	-	true
2018-11-07 SAMPLES PLATE1.eds	B13	Control 0h	17	TNFAIP6	UNKNOWN	1.61304	Amp	0.990116	100	27.6073	27.6073	27.6073	false	0.4	true	3	21	77.6945	27.4424	0.116919	false
2018-11-07 SAMPLES PLATE1.eds	B14	Control 0h	17	TNFAIP6	UNKNOWN	1.60637	Amp	0.98404	100	27.5036	27.5036	27.5036	false	0.4	true	3	21	77.6945	27.4424	0.116919	false
2018-11-07 SAMPLES PLATE1.eds	B15	Control 0h	17	TNFAIP6	UNKNOWN	1.63909	Amp	0.98697	100	27.2164	27.2164	27.2164	false	0.4	true	3	21	77.6945	27.4424	0.116919	false
2018-11-07 SAMPLES PLATE1.eds	B16	Control 0h	17	FSHR	UNKNOWN	1.61779	Amp	0.991662	100	25.7622	25.7622	25.7622	false	0.4	true	3	19	74.8397	25.7976	0.0297575	false
2018-11-07 SAMPLES PLATE1.eds	B17	Control 0h	17	FSHR	UNKNOWN	1.60732	Amp	0.988297	100	25.7738	25.7738	25.7738	false	0.4	true	3	19	74.7038	25.7976	0.0297575	false
2018-11-07 SAMPLES PLATE1.eds	B18	Control 0h	17	FSHR	UNKNOWN	1.62793	Amp	0.984681	100	25.8567	25.8567	25.8567	false	0.4	true	3	19	74.8397	25.7976	0.0297575	false
2018-11-07 SAMPLES PLATE1.eds	B19	Control 0h	17	RPL19	UNKNOWN	1.59497	Amp	0.987786	100	22.3452	22.3452	22.3452	false	0.4	true	3	16	78.9179	22.2573	0.0455643	false
2018-11-07 SAMPLES PLATE1.eds	B20	Control 0h	17	RPL19	UNKNOWN	1.59278	Amp	0.978159	100	22.2339	22.2339	22.2339	false	0.4	true	3	16	78.9179	22.2573	0.0455643	false
2018-11-07 SAMPLES PLATE1.eds	B21	Control 0h	17	RPL19	UNKNOWN	1.60799	Amp	0.989243	100	22.1927	22.1927	22.1927	false	0.4	true	3	16	78.9179	22.2573	0.0455643	false
2018-11-07 SAMPLES PLATE1.eds	C1	Control 0h	18	DNMT1	UNKNOWN	1.64363	Amp	0.989792	100	24.6764	24.6764	24.6764	false	0.4	true	3	18	80.2773	24.4954	0.113853	false
2018-11-07 SAMPLES PLATE1.eds	C2	Control 0h	18	DNMT1	UNKNOWN	1.64908	Amp	0.989391	100	24.2853	24.2853	24.2853	false	0.4	true	3	18	80.1414	24.4954	0.113853	false
2018-11-07 SAMPLES PLATE1.eds	C3	Control 0h	18	DNMT1	UNKNOWN	1.63788	Amp	0.990357	100	24.5244	24.5244	24.5244	false	0.4	true	3	18	80.2773	24.4954	0.113853	false
2018-11-07 SAMPLES PLATE1.eds	C4	Control 0h	18	GDF9	UNKNOWN	1.60554	Amp	0.989757	100	25.7179	25.7179	25.7179	false	0.4	true	3	19	84.8993	25.7407	0.06173	false
2018-11-07 SAMPLES PLATE1.eds	C5	Control 0h	18	GDF9	UNKNOWN	1.61011	Amp	0.98932	100	25.647	25.647	25.647	false	0.4	true	3	19	84.8993	25.7407	0.06173	false
2018-11-07 SAMPLES PLATE1.eds	C6	Control 0h	18	GDF9	UNKNOWN	1.59358	Amp	0.983917	100	25.8572	25.8572	25.8572	false	0.4	true	3	19	84.8993	25.7407	0.06173	false
2018-11-07 SAMPLES PLATE1.eds	C7	Control 0h	18	BMP15	UNKNOWN	1.65027	Amp	0.989091	100	25.7435	25.7435	25.7435	false	0.4	true	3	19	80.2773	25.8748	0.0656578	false
2018-11-07 SAMPLES PLATE1.eds	C8	Control 0h	18	BMP15	UNKNOWN	1.64067	Amp	0.987715	100	25.9388	25.9388	25.9388	false	0.4	true	3	19	80.2773	25.8748	0.0656578	false
2018-11-07 SAMPLES PLATE1.eds	C9	Control 0h	18	BMP15	UNKNOWN	1.63442	Amp	0.988285	100	25.9422	25.9422	25.9422	false	0.4	true	3	19	80.2773	25.8748	0.0656578	false
2018-11-07 SAMPLES PLATE1.eds	C10	Control 0h	18	PTX3	UNKNOWN	1.61821	Amp	0.986933	100	33.6263	33.6263	33.6263	false	0.4	true	3	27	82.8602	33.8329	0.114488	false
2018-11-07 SAMPLES PLATE1.eds	C11	Control 0h	18	PTX3	UNKNOWN	1.61209	Amp	0.986959	100	34.0217	34.0217	34.0217	false	0.4	true	3	27	82.8602	33.8329	0.114488	false
2018-11-07 SAMPLES PLATE1.eds	C12	Control 0h	18	PTX3	UNKNOWN	1.59782	Amp	0.983727	100	33.8508	33.8508	33.8508	false	0.4	true	3	27	82.8602	33.8329	0.114488	false
2018-11-07 SAMPLES PLATE1.eds	C13	Control 0h	18	TNFAIP6	UNKNOWN	1.64981	Amp	0.989772	100	25.5845	25.5845	25.5845	false	0.4	true	3	19	77.6945	25.7678	0.10249	false
2018-11-07 SAMPLES PLATE1.eds	C14	Control 0h	18	TNFAIP6	UNKNOWN	1.64002	Amp	0.992394	100	25.939	25.939	25.939	false	0.4	true	3	19	77.6945	25.7678	0.10249	false
2018-11-07 SAMPLES PLATE1.eds	C15	Control 0h	18	TNFAIP6	UNKNOWN	1.63383	Amp	0.988077	100	25.7798	25.7798	25.7798	false	0.4	true	3	19	77.6945	25.7678	0.10249	false
2018-11-07 SAMPLES PLATE1.eds	C16	Control 0h	18	FSHR	UNKNOWN	1.64104	Amp	0.988915	100	24.2474	24.2474	24.2474	false	0.4	true	3	18	74.8397	24.3423	0.0575084	false
2018-11-07 SAMPLES PLATE1.eds	C17	Control 0h	18	FSHR	UNKNOWN	1.6383	Amp	0.989802	100	24.3335	24.3335	24.3335	false	0.4	true	3	18	74.8397	24.3423	0.0575084	false
2018-11-07 SAMPLES PLATE1.eds	C18	Control 0h	18	FSHR	UNKNOWN	1.62138	Amp	0.991115	100	24.446	24.446	24.446	false	0.4	true	3	18	74.8397	24.3423	0.0575084	false
2018-11-07 SAMPLES PLATE1.eds	C19	Control 0h	18	RPL19	UNKNOWN	1.61157	Amp	0.989981	100	21.4183	21.4183	21.4183	false	0.4	true	3	15	79.0539	21.407	0.055093	false
2018-11-07 SAMPLES PLATE1.eds	C20	Control 0h	18	RPL19	UNKNOWN	1.61508	Amp	0.990625	100	21.3064	21.3064	21.3064	false	0.4	true	3	15	79.0539	21.407	0.055093	false
2018-11-07 SAMPLES PLATE1.eds	C21	Control 0h	18	RPL19	UNKNOWN	1.59126	Amp	0.991259	100	21.4963	21.4963	21.4963	false	0.4	true	3	15	78.9179	21.407	0.055093	false
2018-11-07 SAMPLES PLATE1.eds	D1	Control 0h	19	DNMT1	UNKNOWN	1.63705	Amp	0.985091	100	25.6377	25.6377	25.6377	false	0.4	true	3	19	80.2773	25.4756	0.112254	false
2018-11-07 SAMPLES PLATE1.eds	D2	Control 0h	19	DNMT1	UNKNOWN	1.65109	Amp	0.984031	100	25.26	25.26	25.26	false	0.4	true	3	19	80.2773	25.4756	0.112254	false
2018-11-07 SAMPLES PLATE1.eds	D3	Control 0h	19	DNMT1	UNKNOWN	1.649	Amp	0.987028	100	25.5291	25.5291	25.5291	false	0.4	true	3	18	80.2773	25.4756	0.112254	false
2018-11-07 SAMPLES PLATE1.eds	D4	Control 0h	19	GDF9	UNKNOWN	1.5963	Amp	0.983093	100	26.6447	26.6447	26.6447	false	0.4	true	3	20	84.8993	26.5927	0.0426356	false
2018-11-07 SAMPLES PLATE1.eds	D5	Control 0h	19	GDF9	UNKNOWN	1.60166	Amp	0.985319	100	26.6253	26.6253	26.6253	false	0.4	true	3	20	84.8993	26.5927	0.0426356	false
2018-11-07 SAMPLES PLATE1.eds	D6	Control 0h	19	GDF9	UNKNOWN	1.60873	Amp	0.98178	100	26.5082	26.5082	26.5082	false	0.4	true	3	20	84.8993	26.5927	0.0426356	false
2018-11-07 SAMPLES PLATE1.eds	D7	Control 0h	19	BMP15	UNKNOWN	1.64205	Amp	0.985479	100	27.7353	27.7353	27.7353	false	0.4	true	3	21	80.2773	27.5404	0.133296	false
2018-11-07 SAMPLES PLATE1.eds	D8	Control 0h	19	BMP15	UNKNOWN	1.64923	Amp	0.983031	100	27.2854	27.2854	27.2854	false	0.4	true	3	21	80.2773	27.5404	0.133296	false
2018-11-07 SAMPLES PLATE1.eds	D9	Control 0h	19	BMP15	UNKNOWN	1.64744	Amp	0.985616	100	27.6004	27.6004	27.6004	false	0.4	true	3	21	80.2773	27.5404	0.133296	false
2018-11-07 SAMPLES PLATE1.eds	D10	Control 0h	19	PTX3	UNKNOWN	1.61543	Amp	0.984587	100	33.0741	33.0741	33.0741	false	0.4	true	3	26	82.8602	33.3208	0.201635	false
2018-11-07 SAMPLES PLATE1.eds	D11	Control 0h	19	PTX3	UNKNOWN	1.63298	Amp	0.983017	100	33.168	33.168	33.168	false	0.4	true	3	26	82.8602	33.3208	0.201635	false
2018-11-07 SAMPLES PLATE1.eds	D12	Control 0h	19	PTX3	UNKNOWN	1.61638	Amp	0.982833	100	33.7204	33.7204	33.7204	false	0.4	true	3	27	82.8602	33.3208	0.201635	false
2018-11-07 SAMPLES PLATE1.eds	D13	Control 0h	19	TNFAIP6	UNKNOWN	1.62962	Amp	0.986369	100	28.1628	28.1628	28.1628	false	0.4	true	3	22	77.6945	28.07	0.0520734	false
2018-11-07 SAMPLES PLATE1.eds	D14	Control 0h	19	TNFAIP6	UNKNOWN	1.63945	Amp	0.981146	100	28.0647	28.0647	28.0647	false	0.4	true	3	22	77.6945	28.07	0.0520734	false
2018-11-07 SAMPLES PLATE1.eds	D15	Control 0h	19	TNFAIP6	UNKNOWN	1.64217	Amp	0.98824	100	27.9827	27.9827	27.9827	false	0.4	true	3	22	77.6945	28.07	0.0520734	false
2018-11-07 SAMPLES PLATE1.eds	D16	Control 0h	19	FSHR	UNKNOWN	1.63496	Amp	0.984497	100	25.3002	25.3002	25.3002	false	0.4	true	3	19	74.8397	25.2347	0.112401	false
2018-11-07 SAMPLES PLATE1.eds	D17	Control 0h	19	FSHR	UNKNOWN	1.64591	Amp	0.981108	100	25.0157	25.0157	25.0157	false	0.4	true	3	19	74.8397	25.2347	0.112401	false
2018-11-07 SAMPLES PLATE1.eds	D18	Control 0h	19	FSHR	UNKNOWN	1.63231	Amp	0.987368	100	25.3881	25.3881	25.3881	false	0.4	true	3	19	74.8397	25.2347	0.112401	false
2018-11-07 SAMPLES PLATE1.eds	D19	Control 0h	19	RPL19	UNKNOWN	1.60461	Amp	0.982879	100	22.0908	22.0908	22.0908	false	0.4	true	3	16	78.9179	22.0594	0.0185562	false
2018-11-07 SAMPLES PLATE1.eds	D20	Control 0h	19	RPL19	UNKNOWN	1.61288	Amp	0.983423	100	22.0266	22.0266	22.0266	false	0.4	true	3	15	79.0539	22.0594	0.0185562	false
2018-11-07 SAMPLES PLATE1.eds	D21	Control 0h	19	RPL19	UNKNOWN	1.61138	Amp	0.97949	100	22.0609	22.0609	22.0609	false	0.4	true	3	16	79.0539	22.0594	0.0185562	false
2018-11-07 SAMPLES PLATE1.eds	E1	Control 0h	20	DNMT1	UNKNOWN	1.64509	Amp	0.98603	100	26.7117	26.7117	26.7117	false	0.4	true	3	20	80.2773	26.7134	0.0207698	false
2018-11-07 SAMPLES PLATE1.eds	E2	Control 0h	20	DNMT1	UNKNOWN	1.63808	Amp	0.989882	100	26.7503	26.7503	26.7503	false	0.4	true	3	20	80.2773	26.7134	0.0207698	false
2018-11-07 SAMPLES PLATE1.eds	E3	Control 0h	20	DNMT1	UNKNOWN	1.6451	Amp	0.991404	100	26.6784	26.6784	26.6784	false	0.4	true	3	20	80.2773	26.7134	0.0207698	false
2018-11-07 SAMPLES PLATE1.eds	E4	Control 0h	20	GDF9	UNKNOWN	1.60169	Amp	0.986779	100	28.1681	28.1681	28.1681	false	0.4	true	3	21	84.8993	28.252	0.0926503	false
2018-11-07 SAMPLES PLATE1.eds	E5	Control 0h	20	GDF9	UNKNOWN	1.60173	Amp	0.986652	100	28.1508	28.1508	28.1508	false	0.4	true	3	22	84.8993	28.252	0.0926503	false
2018-11-07 SAMPLES PLATE1.eds	E6	Control 0h	20	GDF9	UNKNOWN	1.58806	Amp	0.986443	100	28.437	28.437	28.437	false	0.4	true	3	22	85.0353	28.252	0.0926503	false
2018-11-07 SAMPLES PLATE1.eds	E7	Control 0h	20	BMP15	UNKNOWN	1.64993	Amp	0.98774	100	29.7134	29.7134	29.7134	false	0.4	true	3	23	80.2773	29.907	0.111341	false
2018-11-07 SAMPLES PLATE1.eds	E8	Control 0h	20	BMP15	UNKNOWN	1.63802	Amp	0.986949	100	29.9085	29.9085	29.9085	false	0.4	true	3	23	80.2773	29.907	0.111341	false
2018-11-07 SAMPLES PLATE1.eds	E9	Control 0h	20	BMP15	UNKNOWN	1.64541	Amp	0.983	100	30.0991	30.0991	30.0991	false	0.4	true	3	24	80.2773	29.907	0.111341	false
2018-11-07 SAMPLES PLATE1.eds	E10	Control 0h	20	PTX3	UNKNOWN	1.54354	Amp	0.977464	100	35.5279	35.5279	35.5279	false	0.4	true	3	28	82.8602	35.3689	0.158947	false
2018-11-07 SAMPLES PLATE1.eds	E11	Control 0h	20	PTX3	UNKNOWN	Undetermined	N/A	Undetermined	100	Undetermined	Undetermined	Undetermined	false	0.4	true	-1	-1	-	-	-	true
2018-11-07 SAMPLES PLATE1.eds	E12	Control 0h	20	PTX3	UNKNOWN	1.55173	Amp	0.978997	100	35.21	35.21	35.21	false	0.4	true	3	27	82.8602	35.3689	0.158947	false
2018-11-07 SAMPLES PLATE1.eds	E13	Control 0h	20	TNFAIP6	UNKNOWN	1.64189	Amp	0.983818	100	30.0909	30.0909	30.0909	false	0.4	true	3	23	77.6945	30.1158	0.0142398	false
2018-11-07 SAMPLES PLATE1.eds	E14	Control 0h	20	TNFAIP6	UNKNOWN	1.63059	Amp	0.986626	100	30.1402	30.1402	30.1402	false	0.4	true	3	24	77.6945	30.1158	0.0142398	false
2018-11-07 SAMPLES PLATE1.eds	E15	Control 0h	20	TNFAIP6	UNKNOWN	1.64534	Amp	0.988059	100	30.1164	30.1164	30.1164	false	0.4	true	3	23	77.6945	30.1158	0.0142398	false
2018-11-07 SAMPLES PLATE1.eds	E16	Control 0h	20	FSHR	UNKNOWN	1.63479	Amp	0.987496	100	26.701	26.701	26.701	false	0.4	true	3	20	74.8397	26.7409	0.0202084	false
2018-11-07 SAMPLES PLATE1.eds	E17	Control 0h	20	FSHR	UNKNOWN	1.62191	Amp	0.9869	100	26.7557	26.7557	26.7557	false	0.4	true	3	20	74.8397	26.7409	0.0202084	false
2018-11-07 SAMPLES PLATE1.eds	E18	Control 0h	20	FSHR	UNKNOWN	1.63336	Amp	0.992713	100	26.7662	26.7662	26.7662	false	0.4	true	3	21	74.8397	26.7409	0.0202084	false
2018-11-07 SAMPLES PLATE1.eds	E19	Control 0h	20	RPL19	UNKNOWN	1.61046	Amp	0.988726	100	23.7303	23.7303	23.7303	false	0.4	true	3	17	79.0539	23.7491	0.00952147	false
2018-11-07 SAMPLES PLATE1.eds	E20	Control 0h	20	RPL19	UNKNOWN	1.5978	Amp	0.988446	100	23.7554	23.7554	23.7554	false	0.4	true	3	17	78.9179	23.7491	0.00952147	false
2018-11-07 SAMPLES PLATE1.eds	E21	Control 0h	20	RPL19	UNKNOWN	1.61443	Amp	0.988877	100	23.7614	23.7614	23.7614	false	0.4	true	3	17	79.0539	23.7491	0.00952147	false
2018-11-07 SAMPLES PLATE1.eds	F1	IVM	21	DNMT1	UNKNOWN	1.65001	Amp	0.988722	100	26.1727	26.1727	26.1727	false	0.4	true	3	19	80.2773	26.461	0.147397	false
2018-11-07 SAMPLES PLATE1.eds	F2	IVM	21	DNMT1	UNKNOWN	1.64456	Amp	0.992634	100	26.5519	26.5519	26.5519	false	0.4	true	3	20	80.2773	26.461	0.147397	false
2018-11-07 SAMPLES PLATE1.eds	F3	IVM	21	DNMT1	UNKNOWN	1.63954	Amp	0.990898	100	26.6584	26.6584	26.6584	false	0.4	true	3	20	80.4133	26.461	0.147397	false
2018-11-07 SAMPLES PLATE1.eds	F4	IVM	21	GDF9	UNKNOWN	1.60616	Amp	0.989695	100	27.6523	27.6523	27.6523	false	0.4	true	3	21	84.8993	27.74	0.0527548	false
2018-11-07 SAMPLES PLATE1.eds	F5	IVM	21	GDF9	UNKNOWN	1.60112	Amp	0.992153	100	27.7333	27.7333	27.7333	false	0.4	true	3	22	84.8993	27.74	0.0527548	false
2018-11-07 SAMPLES PLATE1.eds	F6	IVM	21	GDF9	UNKNOWN	1.6032	Amp	0.990822	100	27.8346	27.8346	27.8346	false	0.4	true	3	21	85.0353	27.74	0.0527548	false
2018-11-07 SAMPLES PLATE1.eds	F7	IVM	21	BMP15	UNKNOWN	1.65576	Amp	0.987907	100	28.7343	28.7343	28.7343	false	0.4	true	3	22	80.2773	28.9055	0.119872	false
2018-11-07 SAMPLES PLATE1.eds	F8	IVM	21	BMP15	UNKNOWN	1.64904	Amp	0.986324	100	29.1365	29.1365	29.1365	false	0.4	true	3	22	80.2773	28.9055	0.119872	false
2018-11-07 SAMPLES PLATE1.eds	F9	IVM	21	BMP15	UNKNOWN	1.65645	Amp	0.988268	100	28.8457	28.8457	28.8457	false	0.4	true	3	22	80.2773	28.9055	0.119872	false
2018-11-07 SAMPLES PLATE1.eds	F10	IVM	21	PTX3	UNKNOWN	1.62656	Amp	0.988281	100	27.5288	27.5288	27.5288	false	0.4	true	3	21	82.9962	27.7387	0.133904	false
2018-11-07 SAMPLES PLATE1.eds	F11	IVM	21	PTX3	UNKNOWN	1.6249	Amp	0.990836	100	27.6998	27.6998	27.6998	false	0.4	true	3	21	82.9962	27.7387	0.133904	false
2018-11-07 SAMPLES PLATE1.eds	F12	IVM	21	PTX3	UNKNOWN	1.61541	Amp	0.990843	100	27.9877	27.9877	27.9877	false	0.4	true	3	22	82.9962	27.7387	0.133904	false
2018-11-07 SAMPLES PLATE1.eds	F13	IVM	21	TNFAIP6	UNKNOWN	1.64897	Amp	0.989157	100	23.8374	23.8374	23.8374	false	0.4	true	3	18	77.6945	23.9284	0.059954	false
2018-11-07 SAMPLES PLATE1.eds	F14	IVM	21	TNFAIP6	UNKNOWN	1.64582	Amp	0.988882	100	23.9062	23.9062	23.9062	false	0.4	true	3	17	77.6945	23.9284	0.059954	false
2018-11-07 SAMPLES PLATE1.eds	F15	IVM	21	TNFAIP6	UNKNOWN	1.64338	Amp	0.989845	100	24.0415	24.0415	24.0415	false	0.4	true	3	18	77.6945	23.9284	0.059954	false
2018-11-07 SAMPLES PLATE1.eds	F16	IVM	21	FSHR	UNKNOWN	1.65054	Amp	0.988704	100	27.7594	27.7594	27.7594	false	0.4	true	3	22	74.8397	27.9563	0.196852	false
2018-11-07 SAMPLES PLATE1.eds	F17	IVM	21	FSHR	UNKNOWN	1.63198	Amp	0.99173	100	28.1531	28.1531	28.1531	false	0.4	true	3	22	74.8397	27.9563	0.196852	false
2018-11-07 SAMPLES PLATE1.eds	F18	IVM	21	FSHR	UNKNOWN	Undetermined	N/A	Undetermined	100	Undetermined	Undetermined	Undetermined	false	0.4	true	-1	-1	-	-	-	true
2018-11-07 SAMPLES PLATE1.eds	F19	IVM	21	RPL19	UNKNOWN	1.60485	Amp	0.987196	100	23.6798	23.6798	23.6798	false	0.4	true	3	17	79.0539	23.5367	0.0981613	false
2018-11-07 SAMPLES PLATE1.eds	F20	IVM	21	RPL19	UNKNOWN	1.6155	Amp	0.976158	100	23.5814	23.5814	23.5814	false	0.4	true	3	17	79.0539	23.5367	0.0981613	false
2018-11-07 SAMPLES PLATE1.eds	F21	IVM	21	RPL19	UNKNOWN	1.62162	Amp	0.988526	100	23.3488	23.3488	23.3488	false	0.4	true	3	17	78.9179	23.5367	0.0981613	false
2018-11-07 SAMPLES PLATE1.eds	G1	IVM	22	DNMT1	UNKNOWN	1.64233	Amp	0.98801	100	25.9191	25.9191	25.9191	false	0.4	true	3	19	80.2773	26.1061	0.112374	false
2018-11-07 SAMPLES PLATE1.eds	G2	IVM	22	DNMT1	UNKNOWN	1.64442	Amp	0.992382	100	26.3076	26.3076	26.3076	false	0.4	true	3	20	80.4133	26.1061	0.112374	false
2018-11-07 SAMPLES PLATE1.eds	G3	IVM	22	DNMT1	UNKNOWN	1.64891	Amp	0.993525	100	26.0916	26.0916	26.0916	false	0.4	true	3	19	80.2773	26.1061	0.112374	false
2018-11-07 SAMPLES PLATE1.eds	G4	IVM	22	GDF9	UNKNOWN	1.59699	Amp	0.991751	100	27.8297	27.8297	27.8297	false	0.4	true	3	21	85.0353	27.8541	0.0439321	false
2018-11-07 SAMPLES PLATE1.eds	G5	IVM	22	GDF9	UNKNOWN	1.59138	Amp	0.990928	100	27.9394	27.9394	27.9394	false	0.4	true	3	21	85.0353	27.8541	0.0439321	false
2018-11-07 SAMPLES PLATE1.eds	G6	IVM	22	GDF9	UNKNOWN	1.60471	Amp	0.990311	100	27.7932	27.7932	27.7932	false	0.4	true	3	21	85.0353	27.8541	0.0439321	false
2018-11-07 SAMPLES PLATE1.eds	G7	IVM	22	BMP15	UNKNOWN	1.62311	Amp	0.986618	100	29.1344	29.1344	29.1344	false	0.4	true	3	22	80.4133	28.9411	0.0989068	false
2018-11-07 SAMPLES PLATE1.eds	G8	IVM	22	BMP15	UNKNOWN	1.66692	Amp	0.990815	100	28.8082	28.8082	28.8082	false	0.4	true	3	23	80.2773	28.9411	0.0989068	false
2018-11-07 SAMPLES PLATE1.eds	G9	IVM	22	BMP15	UNKNOWN	1.64864	Amp	0.990702	100	28.8805	28.8805	28.8805	false	0.4	true	3	22	80.4133	28.9411	0.0989068	false
2018-11-07 SAMPLES PLATE1.eds	G10	IVM	22	PTX3	UNKNOWN	1.59644	Amp	0.987116	100	27.1396	27.1396	27.1396	false	0.4	true	3	21	82.9962	27.046	0.0679411	false
2018-11-07 SAMPLES PLATE1.eds	G11	IVM	22	PTX3	UNKNOWN	1.62847	Amp	0.988349	100	27.0846	27.0846	27.0846	false	0.4	true	3	21	82.9962	27.046	0.0679411	false
2018-11-07 SAMPLES PLATE1.eds	G12	IVM	22	PTX3	UNKNOWN	1.62055	Amp	0.99063	100	26.9139	26.9139	26.9139	false	0.4	true	3	21	82.9962	27.046	0.0679411	false
2018-11-07 SAMPLES PLATE1.eds	G13	IVM	22	TNFAIP6	UNKNOWN	1.63276	Amp	0.987954	100	23.8064	23.8064	23.8064	false	0.4	true	3	17	77.6945	23.8259	0.0528216	false
2018-11-07 SAMPLES PLATE1.eds	G14	IVM	22	TNFAIP6	UNKNOWN	1.64906	Amp	0.990878	100	23.9256	23.9256	23.9256	false	0.4	true	3	18	77.8304	23.8259	0.0528216	false
2018-11-07 SAMPLES PLATE1.eds	G15	IVM	22	TNFAIP6	UNKNOWN	1.64001	Amp	0.990507	100	23.7457	23.7457	23.7457	false	0.4	true	3	17	77.6945	23.8259	0.0528216	false
2018-11-07 SAMPLES PLATE1.eds	G16	IVM	22	FSHR	UNKNOWN	1.62615	Amp	0.986515	100	28.9503	28.9503	28.9503	false	0.4	true	3	22	74.8397	28.8901	0.0548863	false
2018-11-07 SAMPLES PLATE1.eds	G17	IVM	22	FSHR	UNKNOWN	1.64817	Amp	0.99194	100	28.9394	28.9394	28.9394	false	0.4	true	3	23	74.8397	28.8901	0.0548863	false
2018-11-07 SAMPLES PLATE1.eds	G18	IVM	22	FSHR	UNKNOWN	1.63295	Amp	0.9863	100	28.7805	28.7805	28.7805	false	0.4	true	3	22	74.8397	28.8901	0.0548863	false
2018-11-07 SAMPLES PLATE1.eds	G19	IVM	22	RPL19	UNKNOWN	1.60133	Amp	0.985248	100	24.1087	24.1087	24.1087	false	0.4	true	3	18	79.0539	24.0344	0.0544832	false
2018-11-07 SAMPLES PLATE1.eds	G20	IVM	22	RPL19	UNKNOWN	1.61504	Amp	0.988949	100	24.0662	24.0662	24.0662	false	0.4	true	3	18	79.0539	24.0344	0.0544832	false
2018-11-07 SAMPLES PLATE1.eds	G21	IVM	22	RPL19	UNKNOWN	1.6076	Amp	0.990486	100	23.9282	23.9282	23.9282	false	0.4	true	3	17	79.0539	24.0344	0.0544832	false
2018-11-07 SAMPLES PLATE1.eds	H1	IVM	23	DNMT1	UNKNOWN	1.6366	Amp	0.988042	100	28.4312	28.4312	28.4312	false	0.4	true	3	22	80.2773	28.4772	0.0394487	false
2018-11-07 SAMPLES PLATE1.eds	H2	IVM	23	DNMT1	UNKNOWN	1.6474	Amp	0.98936	100	28.5557	28.5557	28.5557	false	0.4	true	3	22	80.2773	28.4772	0.0394487	false
2018-11-07 SAMPLES PLATE1.eds	H3	IVM	23	DNMT1	UNKNOWN	1.63741	Amp	0.988589	100	28.4446	28.4446	28.4446	false	0.4	true	3	22	80.2773	28.4772	0.0394487	false
2018-11-07 SAMPLES PLATE1.eds	H4	IVM	23	GDF9	UNKNOWN	1.60521	Amp	0.992488	100	29.617	29.617	29.617	false	0.4	true	3	23	85.0353	29.5694	0.136595	false
2018-11-07 SAMPLES PLATE1.eds	H5	IVM	23	GDF9	UNKNOWN	1.61324	Amp	0.98895	100	29.3127	29.3127	29.3127	false	0.4	true	3	22	84.8993	29.5694	0.136595	false
2018-11-07 SAMPLES PLATE1.eds	H6	IVM	23	GDF9	UNKNOWN	1.58884	Amp	0.992787	100	29.7786	29.7786	29.7786	false	0.4	true	3	23	85.0353	29.5694	0.136595	false
2018-11-07 SAMPLES PLATE1.eds	H7	IVM	23	BMP15	UNKNOWN	1.64193	Amp	0.986695	100	31.0676	31.0676	31.0676	false	0.4	true	3	25	80.2773	30.9594	0.0947573	false
2018-11-07 SAMPLES PLATE1.eds	H8	IVM	23	BMP15	UNKNOWN	1.65219	Amp	0.986398	100	31.04	31.04	31.04	false	0.4	true	3	24	80.2773	30.9594	0.0947573	false
2018-11-07 SAMPLES PLATE1.eds	H9	IVM	23	BMP15	UNKNOWN	1.63759	Amp	0.987809	100	30.7705	30.7705	30.7705	false	0.4	true	3	24	80.2773	30.9594	0.0947573	false
2018-11-07 SAMPLES PLATE1.eds	H10	IVM	23	PTX3	UNKNOWN	1.6191	Amp	0.987291	100	31.384	31.384	31.384	false	0.4	true	3	25	82.9962	31.5008	0.0596786	false
2018-11-07 SAMPLES PLATE1.eds	H11	IVM	23	PTX3	UNKNOWN	1.6201	Amp	0.992284	100	31.5383	31.5383	31.5383	false	0.4	true	3	25	82.9962	31.5008	0.0596786	false
2018-11-07 SAMPLES PLATE1.eds	H12	IVM	23	PTX3	UNKNOWN	1.60276	Amp	0.987229	100	31.5803	31.5803	31.5803	false	0.4	true	3	25	82.9962	31.5008	0.0596786	false
2018-11-07 SAMPLES PLATE1.eds	H13	IVM	23	TNFAIP6	UNKNOWN	1.62702	Amp	0.98303	100	27.1763	27.1763	27.1763	false	0.4	true	3	21	77.8304	26.9636	0.110661	false
2018-11-07 SAMPLES PLATE1.eds	H14	IVM	23	TNFAIP6	UNKNOWN	1.64863	Amp	0.990587	100	26.8043	26.8043	26.8043	false	0.4	true	3	20	77.6945	26.9636	0.110661	false
2018-11-07 SAMPLES PLATE1.eds	H15	IVM	23	TNFAIP6	UNKNOWN	1.62734	Amp	0.985194	100	26.9101	26.9101	26.9101	false	0.4	true	3	21	77.6945	26.9636	0.110661	false
2018-11-07 SAMPLES PLATE1.eds	H16	IVM	23	FSHR	UNKNOWN	1.63793	Amp	0.988313	100	30.9218	30.9218	30.9218	false	0.4	true	3	24	74.8397	31.1381	0.183327	false
2018-11-07 SAMPLES PLATE1.eds	H17	IVM	23	FSHR	UNKNOWN	1.64077	Amp	0.98652	100	30.9898	30.9898	30.9898	false	0.4	true	3	25	74.8397	31.1381	0.183327	false
2018-11-07 SAMPLES PLATE1.eds	H18	IVM	23	FSHR	UNKNOWN	1.61365	Amp	0.986556	100	31.5026	31.5026	31.5026	false	0.4	true	3	25	74.8397	31.1381	0.183327	false
2018-11-07 SAMPLES PLATE1.eds	H19	IVM	23	RPL19	UNKNOWN	1.60627	Amp	0.98817	100	25.8254	25.8254	25.8254	false	0.4	true	3	19	79.0539	25.8924	0.0377306	false
2018-11-07 SAMPLES PLATE1.eds	H20	IVM	23	RPL19	UNKNOWN	1.60408	Amp	0.990223	100	25.9559	25.9559	25.9559	false	0.4	true	3	19	79.0539	25.8924	0.0377306	false
2018-11-07 SAMPLES PLATE1.eds	H21	IVM	23	RPL19	UNKNOWN	1.59522	Amp	0.98761	100	25.8959	25.8959	25.8959	false	0.4	true	3	20	79.0539	25.8924	0.0377306	false
2018-11-07 SAMPLES PLATE1.eds	I1	IVM	24	DNMT1	UNKNOWN	Undetermined	N/A	Undetermined	100	Undetermined	Undetermined	Undetermined	false	0.4	true	-1	-1	-	-	-	true
2018-11-07 SAMPLES PLATE1.eds	I2	IVM	24	DNMT1	UNKNOWN	Undetermined	N/A	Undetermined	100	Undetermined	Undetermined	Undetermined	false	0.4	true	-1	-1	-	-	-	true
2018-11-07 SAMPLES PLATE1.eds	I3	IVM	24	DNMT1	UNKNOWN	Undetermined	N/A	Undetermined	100	Undetermined	Undetermined	Undetermined	false	0.4	true	-1	-1	-	-	-	true
2018-11-07 SAMPLES PLATE1.eds	I4	IVM	24	GDF9	UNKNOWN	Undetermined	N/A	Undetermined	100	Undetermined	Undetermined	Undetermined	false	0.4	true	-1	-1	-	-	-	true
2018-11-07 SAMPLES PLATE1.eds	I5	IVM	24	GDF9	UNKNOWN	Undetermined	N/A	Undetermined	100	Undetermined	Undetermined	Undetermined	false	0.4	true	-1	-1	-	-	-	true
2018-11-07 SAMPLES PLATE1.eds	I6	IVM	24	GDF9	UNKNOWN	Undetermined	N/A	Undetermined	100	Undetermined	Undetermined	Undetermined	false	0.4	true	-1	-1	-	-	-	true
2018-11-07 SAMPLES PLATE1.eds	I7	IVM	24	BMP15	UNKNOWN	Undetermined	N/A	Undetermined	100	Undetermined	Undetermined	Undetermined	false	0.4	true	-1	-1	-	-	-	true
2018-11-07 SAMPLES PLATE1.eds	I8	IVM	24	BMP15	UNKNOWN	Undetermined	N/A	Undetermined	100	Undetermined	Undetermined	Undetermined	false	0.4	true	-1	-1	-	-	-	true
2018-11-07 SAMPLES PLATE1.eds	I9	IVM	24	BMP15	UNKNOWN	Undetermined	N/A	Undetermined	100	Undetermined	Undetermined	Undetermined	false	0.4	true	-1	-1	-	-	-	true
2018-11-07 SAMPLES PLATE1.eds	I10	IVM	24	PTX3	UNKNOWN	Undetermined	N/A	Undetermined	100	Undetermined	Undetermined	Undetermined	false	0.4	true	-1	-1	-	-	-	true
2018-11-07 SAMPLES PLATE1.eds	I11	IVM	24	PTX3	UNKNOWN	Undetermined	N/A	Undetermined	100	Undetermined	Undetermined	Undetermined	false	0.4	true	-1	-1	-	-	-	true
2018-11-07 SAMPLES PLATE1.eds	I12	IVM	24	PTX3	UNKNOWN	Undetermined	N/A	Undetermined	100	Undetermined	Undetermined	Undetermined	false	0.4	true	-1	-1	-	-	-	true
2018-11-07 SAMPLES PLATE1.eds	I13	IVM	24	TNFAIP6	UNKNOWN	Undetermined	N/A	Undetermined	100	Undetermined	Undetermined	Undetermined	false	0.4	true	-1	-1	-	-	-	true
2018-11-07 SAMPLES PLATE1.eds	I14	IVM	24	TNFAIP6	UNKNOWN	Undetermined	N/A	Undetermined	100	Undetermined	Undetermined	Undetermined	false	0.4	true	-1	-1	-	-	-	true
2018-11-07 SAMPLES PLATE1.eds	I15	IVM	24	TNFAIP6	UNKNOWN	Undetermined	N/A	Undetermined	100	Undetermined	Undetermined	Undetermined	false	0.4	true	-1	-1	-	-	-	true
2018-11-07 SAMPLES PLATE1.eds	I16	IVM	24	FSHR	UNKNOWN	Undetermined	N/A	Undetermined	100	Undetermined	Undetermined	Undetermined	false	0.4	true	-1	-1	-	-	-	true
2018-11-07 SAMPLES PLATE1.eds	I17	IVM	24	FSHR	UNKNOWN	Undetermined	N/A	Undetermined	100	Undetermined	Undetermined	Undetermined	false	0.4	true	-1	-1	-	-	-	true
2018-11-07 SAMPLES PLATE1.eds	I18	IVM	24	FSHR	UNKNOWN	Undetermined	N/A	Undetermined	100	Undetermined	Undetermined	Undetermined	false	0.4	true	-1	-1	-	-	-	true
2018-11-07 SAMPLES PLATE1.eds	I19	IVM	24	RPL19	UNKNOWN	Undetermined	N/A	Undetermined	100	Undetermined	Undetermined	Undetermined	false	0.4	true	-1	-1	-	-	-	true
2018-11-07 SAMPLES PLATE1.eds	I20	IVM	24	RPL19	UNKNOWN	Undetermined	N/A	Undetermined	100	Undetermined	Undetermined	Undetermined	false	0.4	true	-1	-1	-	-	-	true
2018-11-07 SAMPLES PLATE1.eds	I21	IVM	24	RPL19	UNKNOWN	Undetermined	N/A	Undetermined	100	Undetermined	Undetermined	Undetermined	false	0.4	true	-1	-1	-	-	-	true
2018-11-07 SAMPLES PLATE1.eds	J1	IVM	25	DNMT1	UNKNOWN	1.5716	Amp	0.929914	100	28.2768	28.2768	28.2768	false	0.4	true	3	22	80.1414	27.9516	0.16294	false
2018-11-07 SAMPLES PLATE1.eds	J2	IVM	25	DNMT1	UNKNOWN	1.6343	Amp	0.98989	100	27.7713	27.7713	27.7713	false	0.4	true	3	21	80.2773	27.9516	0.16294	false
2018-11-07 SAMPLES PLATE1.eds	J3	IVM	25	DNMT1	UNKNOWN	1.6564	Amp	0.990372	100	27.8067	27.8067	27.8067	false	0.4	true	3	22	80.2773	27.9516	0.16294	false
2018-11-07 SAMPLES PLATE1.eds	J4	IVM	25	GDF9	UNKNOWN	1.60083	Amp	0.991684	100	28.7594	28.7594	28.7594	false	0.4	true	3	22	84.8993	28.9192	0.119535	false
2018-11-07 SAMPLES PLATE1.eds	J5	IVM	25	GDF9	UNKNOWN	1.598	Amp	0.990139	100	28.8451	28.8451	28.8451	false	0.4	true	3	22	84.8993	28.9192	0.119535	false
2018-11-07 SAMPLES PLATE1.eds	J6	IVM	25	GDF9	UNKNOWN	1.61697	Amp	0.99179	100	29.1531	29.1531	29.1531	false	0.4	true	3	22	84.8993	28.9192	0.119535	false
2018-11-07 SAMPLES PLATE1.eds	J7	IVM	25	BMP15	UNKNOWN	1.64263	Amp	0.983329	100	30.4767	30.4767	30.4767	false	0.4	true	3	24	80.2773	30.6348	0.130991	false
2018-11-07 SAMPLES PLATE1.eds	J8	IVM	25	BMP15	UNKNOWN	1.63653	Amp	0.982709	100	30.8947	30.8947	30.8947	false	0.4	true	3	24	80.2773	30.6348	0.130991	false
2018-11-07 SAMPLES PLATE1.eds	J9	IVM	25	BMP15	UNKNOWN	1.65668	Amp	0.988805	100	30.5329	30.5329	30.5329	false	0.4	true	3	24	80.2773	30.6348	0.130991	false
2018-11-07 SAMPLES PLATE1.eds	J10	IVM	25	PTX3	UNKNOWN	1.62389	Amp	0.98548	100	29.0938	29.0938	29.0938	false	0.4	true	3	22	82.9962	29.1655	0.0842933	false
2018-11-07 SAMPLES PLATE1.eds	J11	IVM	25	PTX3	UNKNOWN	1.60984	Amp	0.989378	100	29.3335	29.3335	29.3335	false	0.4	true	3	22	82.9962	29.1655	0.0842933	false
2018-11-07 SAMPLES PLATE1.eds	J12	IVM	25	PTX3	UNKNOWN	1.63153	Amp	0.98655	100	29.0692	29.0692	29.0692	false	0.4	true	3	22	82.9962	29.1655	0.0842933	false
2018-11-07 SAMPLES PLATE1.eds	J13	IVM	25	TNFAIP6	UNKNOWN	1.63908	Amp	0.990106	100	25.9318	25.9318	25.9318	false	0.4	true	3	19	77.6945	25.9321	0.0105285	false
2018-11-07 SAMPLES PLATE1.eds	J14	IVM	25	TNFAIP6	UNKNOWN	1.62833	Amp	0.987501	100	25.914	25.914	25.914	false	0.4	true	3	19	77.6945	25.9321	0.0105285	false
2018-11-07 SAMPLES PLATE1.eds	J15	IVM	25	TNFAIP6	UNKNOWN	1.64102	Amp	0.981719	100	25.9504	25.9504	25.9504	false	0.4	true	3	19	77.6945	25.9321	0.0105285	false
2018-11-07 SAMPLES PLATE1.eds	J16	IVM	25	FSHR	UNKNOWN	1.63891	Amp	0.982848	100	29.095	29.095	29.095	false	0.4	true	3	23	74.8397	29.2399	0.0954646	false
2018-11-07 SAMPLES PLATE1.eds	J17	IVM	25	FSHR	UNKNOWN	1.62136	Amp	0.987928	100	29.42	29.42	29.42	false	0.4	true	3	23	74.8397	29.2399	0.0954646	false
2018-11-07 SAMPLES PLATE1.eds	J18	IVM	25	FSHR	UNKNOWN	1.64924	Amp	0.990184	100	29.2046	29.2046	29.2046	false	0.4	true	3	23	74.8397	29.2399	0.0954646	false
2018-11-07 SAMPLES PLATE1.eds	J19	IVM	25	RPL19	UNKNOWN	1.5962	Amp	0.98361	100	24.8235	24.8235	24.8235	false	0.4	true	3	18	79.0539	24.721	0.134101	false
2018-11-07 SAMPLES PLATE1.eds	J20	IVM	25	RPL19	UNKNOWN	1.58017	Amp	0.982254	100	24.8844	24.8844	24.8844	false	0.4	true	3	18	79.0539	24.721	0.134101	false
2018-11-07 SAMPLES PLATE1.eds	J21	IVM	25	RPL19	UNKNOWN	1.61988	Amp	0.981173	100	24.4551	24.4551	24.4551	false	0.4	true	3	18	78.9179	24.721	0.134101	false
2018-11-07 SAMPLES PLATE1.eds	K1	Biphasic	26	DNMT1	UNKNOWN	1.6565	Amp	0.984478	100	25.5684	25.5684	25.5684	false	0.4	true	3	19	80.2773	25.7691	0.110077	false
2018-11-07 SAMPLES PLATE1.eds	K2	Biphasic	26	DNMT1	UNKNOWN	1.65636	Amp	0.993026	100	25.7911	25.7911	25.7911	false	0.4	true	3	19	80.2773	25.7691	0.110077	false
2018-11-07 SAMPLES PLATE1.eds	K3	Biphasic	26	DNMT1	UNKNOWN	1.647	Amp	0.989995	100	25.9478	25.9478	25.9478	false	0.4	true	3	19	80.2773	25.7691	0.110077	false
2018-11-07 SAMPLES PLATE1.eds	K4	Biphasic	26	GDF9	UNKNOWN	1.60082	Amp	0.986871	100	27.3383	27.3383	27.3383	false	0.4	true	3	21	84.8993	27.3501	0.0595647	false
2018-11-07 SAMPLES PLATE1.eds	K5	Biphasic	26	GDF9	UNKNOWN	1.60258	Amp	0.990386	100	27.4586	27.4586	27.4586	false	0.4	true	3	21	84.8993	27.3501	0.0595647	false
2018-11-07 SAMPLES PLATE1.eds	K6	Biphasic	26	GDF9	UNKNOWN	1.61338	Amp	0.988411	100	27.2533	27.2533	27.2533	false	0.4	true	3	21	84.8993	27.3501	0.0595647	false
2018-11-07 SAMPLES PLATE1.eds	K7	Biphasic	26	BMP15	UNKNOWN	1.65597	Amp	0.990492	100	28.4686	28.4686	28.4686	false	0.4	true	3	22	80.2773	28.4895	0.0865792	false
2018-11-07 SAMPLES PLATE1.eds	K8	Biphasic	26	BMP15	UNKNOWN	1.64839	Amp	0.989488	100	28.3511	28.3511	28.3511	false	0.4	true	3	22	80.1414	28.4895	0.0865792	false
2018-11-07 SAMPLES PLATE1.eds	K9	Biphasic	26	BMP15	UNKNOWN	1.63133	Amp	0.986933	100	28.6489	28.6489	28.6489	false	0.4	true	3	22	80.2773	28.4895	0.0865792	false
2018-11-07 SAMPLES PLATE1.eds	K10	Biphasic	26	PTX3	UNKNOWN	1.62551	Amp	0.990834	100	26.085	26.085	26.085	false	0.4	true	3	20	82.9962	26.2917	0.103913	false
2018-11-07 SAMPLES PLATE1.eds	K11	Biphasic	26	PTX3	UNKNOWN	1.61438	Amp	0.9921	100	26.3765	26.3765	26.3765	false	0.4	true	3	20	82.9962	26.2917	0.103913	false
2018-11-07 SAMPLES PLATE1.eds	K12	Biphasic	26	PTX3	UNKNOWN	1.61688	Amp	0.993192	100	26.4136	26.4136	26.4136	false	0.4	true	3	20	82.9962	26.2917	0.103913	false
2018-11-07 SAMPLES PLATE1.eds	K13	Biphasic	26	TNFAIP6	UNKNOWN	1.63921	Amp	0.982176	100	22.7809	22.7809	22.7809	false	0.4	true	3	16	77.6945	22.7281	0.0405625	false
2018-11-07 SAMPLES PLATE1.eds	K14	Biphasic	26	TNFAIP6	UNKNOWN	1.64687	Amp	0.982234	100	22.6484	22.6484	22.6484	false	0.4	true	3	16	77.6945	22.7281	0.0405625	false
2018-11-07 SAMPLES PLATE1.eds	K15	Biphasic	26	TNFAIP6	UNKNOWN	1.6428	Amp	0.99057	100	22.7551	22.7551	22.7551	false	0.4	true	3	16	77.6945	22.7281	0.0405625	false
2018-11-07 SAMPLES PLATE1.eds	K16	Biphasic	26	FSHR	UNKNOWN	1.62865	Amp	0.986201	100	28.3347	28.3347	28.3347	false	0.4	true	3	22	74.8397	28.222	0.106257	false
2018-11-07 SAMPLES PLATE1.eds	K17	Biphasic	26	FSHR	UNKNOWN	1.64083	Amp	0.985641	100	28.0096	28.0096	28.0096	false	0.4	true	3	21	74.8397	28.222	0.106257	false
2018-11-07 SAMPLES PLATE1.eds	K18	Biphasic	26	FSHR	UNKNOWN	1.62618	Amp	0.98346	100	28.3217	28.3217	28.3217	false	0.4	true	3	21	74.8397	28.222	0.106257	false
2018-11-07 SAMPLES PLATE1.eds	K19	Biphasic	26	RPL19	UNKNOWN	1.59889	Amp	0.988016	100	23.4479	23.4479	23.4479	false	0.4	true	3	17	79.0539	23.2242	0.113611	false
2018-11-07 SAMPLES PLATE1.eds	K20	Biphasic	26	RPL19	UNKNOWN	1.61366	Amp	0.985172	100	23.0778	23.0778	23.0778	false	0.4	true	3	17	78.9179	23.2242	0.113611	false
2018-11-07 SAMPLES PLATE1.eds	K21	Biphasic	26	RPL19	UNKNOWN	1.61417	Amp	0.989611	100	23.147	23.147	23.147	false	0.4	true	3	17	78.9179	23.2242	0.113611	false
2018-11-07 SAMPLES PLATE1.eds	L1	Biphasic	27	DNMT1	UNKNOWN	1.63817	Amp	0.98613	100	26.7222	26.7222	26.7222	false	0.4	true	3	21	80.1414	26.7773	0.0655811	false
2018-11-07 SAMPLES PLATE1.eds	L2	Biphasic	27	DNMT1	UNKNOWN	1.65483	Amp	0.988377	100	26.9079	26.9079	26.9079	false	0.4	true	3	21	80.2773	26.7773	0.0655811	false
2018-11-07 SAMPLES PLATE1.eds	L3	Biphasic	27	DNMT1	UNKNOWN	1.65414	Amp	0.990766	100	26.7017	26.7017	26.7017	false	0.4	true	3	21	80.1414	26.7773	0.0655811	false
2018-11-07 SAMPLES PLATE1.eds	L4	Biphasic	27	GDF9	UNKNOWN	1.57864	Amp	0.986139	100	28.8255	28.8255	28.8255	false	0.4	true	3	23	84.8993	28.5202	0.156407	false
2018-11-07 SAMPLES PLATE1.eds	L5	Biphasic	27	GDF9	UNKNOWN	1.62278	Amp	0.991455	100	28.4267	28.4267	28.4267	false	0.4	true	3	22	84.8993	28.5202	0.156407	false
2018-11-07 SAMPLES PLATE1.eds	L6	Biphasic	27	GDF9	UNKNOWN	1.60261	Amp	0.988919	100	28.3085	28.3085	28.3085	false	0.4	true	3	22	84.8993	28.5202	0.156407	false
2018-11-07 SAMPLES PLATE1.eds	L7	Biphasic	27	BMP15	UNKNOWN	1.63411	Amp	0.989009	100	30.2681	30.2681	30.2681	false	0.4	true	3	24	80.1414	30.0916	0.108604	false
2018-11-07 SAMPLES PLATE1.eds	L8	Biphasic	27	BMP15	UNKNOWN	1.65648	Amp	0.990034	100	29.8937	29.8937	29.8937	false	0.4	true	3	23	80.1414	30.0916	0.108604	false
2018-11-07 SAMPLES PLATE1.eds	L9	Biphasic	27	BMP15	UNKNOWN	1.64635	Amp	0.990057	100	30.1129	30.1129	30.1129	false	0.4	true	3	24	80.1414	30.0916	0.108604	false
2018-11-07 SAMPLES PLATE1.eds	L10	Biphasic	27	PTX3	UNKNOWN	1.61265	Amp	0.989213	100	28.7271	28.7271	28.7271	false	0.4	true	3	22	82.8602	28.6537	0.0716034	false
2018-11-07 SAMPLES PLATE1.eds	L11	Biphasic	27	PTX3	UNKNOWN	1.62818	Amp	0.99282	100	28.7234	28.7234	28.7234	false	0.4	true	3	22	82.8602	28.6537	0.0716034	false
2018-11-07 SAMPLES PLATE1.eds	L12	Biphasic	27	PTX3	UNKNOWN	1.61621	Amp	0.991119	100	28.5105	28.5105	28.5105	false	0.4	true	3	21	82.9962	28.6537	0.0716034	false
2018-11-07 SAMPLES PLATE1.eds	L13	Biphasic	27	TNFAIP6	UNKNOWN	1.62971	Amp	0.990568	100	24.7311	24.7311	24.7311	false	0.4	true	3	18	77.6945	24.5307	0.118207	false
2018-11-07 SAMPLES PLATE1.eds	L14	Biphasic	27	TNFAIP6	UNKNOWN	1.66061	Amp	0.991312	100	24.5391	24.5391	24.5391	false	0.4	true	3	18	77.6945	24.5307	0.118207	false
2018-11-07 SAMPLES PLATE1.eds	L15	Biphasic	27	TNFAIP6	UNKNOWN	1.64328	Amp	0.991725	100	24.3219	24.3219	24.3219	false	0.4	true	3	18	77.6945	24.5307	0.118207	false
2018-11-07 SAMPLES PLATE1.eds	L16	Biphasic	27	FSHR	UNKNOWN	1.62085	Amp	0.989965	100	29.4819	29.4819	29.4819	false	0.4	true	3	23	74.8397	29.4142	0.0565941	false
2018-11-07 SAMPLES PLATE1.eds	L17	Biphasic	27	FSHR	UNKNOWN	1.65515	Amp	0.991422	100	29.3018	29.3018	29.3018	false	0.4	true	3	23	74.8397	29.4142	0.0565941	false
2018-11-07 SAMPLES PLATE1.eds	L18	Biphasic	27	FSHR	UNKNOWN	1.62888	Amp	0.982514	100	29.4589	29.4589	29.4589	false	0.4	true	3	23	74.8397	29.4142	0.0565941	false
2018-11-07 SAMPLES PLATE1.eds	L19	Biphasic	27	RPL19	UNKNOWN	1.60266	Amp	0.985278	100	24.7126	24.7126	24.7126	false	0.4	true	3	18	78.9179	24.8545	0.071248	false
2018-11-07 SAMPLES PLATE1.eds	L20	Biphasic	27	RPL19	UNKNOWN	1.61551	Amp	0.988844	100	24.914	24.914	24.914	false	0.4	true	3	19	78.9179	24.8545	0.071248	false
2018-11-07 SAMPLES PLATE1.eds	L21	Biphasic	27	RPL19	UNKNOWN	1.60117	Amp	0.985802	100	24.9369	24.9369	24.9369	false	0.4	true	3	19	78.9179	24.8545	0.071248	false
2018-11-07 SAMPLES PLATE1.eds	M1	Biphasic	28	DNMT1	UNKNOWN	1.644	Amp	0.98753	100	27.2911	27.2911	27.2911	false	0.4	true	3	21	80.1414	27.4042	0.0565682	false
2018-11-07 SAMPLES PLATE1.eds	M2	Biphasic	28	DNMT1	UNKNOWN	1.64282	Amp	0.988137	100	27.4619	27.4619	27.4619	false	0.4	true	3	21	80.1414	27.4042	0.0565682	false
2018-11-07 SAMPLES PLATE1.eds	M3	Biphasic	28	DNMT1	UNKNOWN	1.63607	Amp	0.986335	100	27.4596	27.4596	27.4596	false	0.4	true	3	21	80.1414	27.4042	0.0565682	false
2018-11-07 SAMPLES PLATE1.eds	M4	Biphasic	28	GDF9	UNKNOWN	1.59013	Amp	0.985998	100	28.7638	28.7638	28.7638	false	0.4	true	3	22	84.8993	28.8402	0.0756664	false
2018-11-07 SAMPLES PLATE1.eds	M5	Biphasic	28	GDF9	UNKNOWN	1.60178	Amp	0.988312	100	28.7653	28.7653	28.7653	false	0.4	true	3	22	84.7634	28.8402	0.0756664	false
2018-11-07 SAMPLES PLATE1.eds	M6	Biphasic	28	GDF9	UNKNOWN	1.5901	Amp	0.989759	100	28.9915	28.9915	28.9915	false	0.4	true	3	22	84.7634	28.8402	0.0756664	false
2018-11-07 SAMPLES PLATE1.eds	M7	Biphasic	28	BMP15	UNKNOWN	1.64521	Amp	0.989543	100	30.6772	30.6772	30.6772	false	0.4	true	3	24	80.1414	30.6824	0.0507488	false
2018-11-07 SAMPLES PLATE1.eds	M8	Biphasic	28	BMP15	UNKNOWN	1.64594	Amp	0.990518	100	30.7728	30.7728	30.7728	false	0.4	true	3	24	80.1414	30.6824	0.0507488	false
2018-11-07 SAMPLES PLATE1.eds	M9	Biphasic	28	BMP15	UNKNOWN	1.63256	Amp	0.992117	100	30.5973	30.5973	30.5973	false	0.4	true	3	24	80.1414	30.6824	0.0507488	false
2018-11-07 SAMPLES PLATE1.eds	M10	Biphasic	28	PTX3	UNKNOWN	1.62293	Amp	0.991128	100	28.5763	28.5763	28.5763	false	0.4	true	3	22	82.8602	28.6473	0.0445878	false
2018-11-07 SAMPLES PLATE1.eds	M11	Biphasic	28	PTX3	UNKNOWN	1.61996	Amp	0.991997	100	28.6361	28.6361	28.6361	false	0.4	true	3	22	82.8602	28.6473	0.0445878	false
2018-11-07 SAMPLES PLATE1.eds	M12	Biphasic	28	PTX3	UNKNOWN	1.60761	Amp	0.990471	100	28.7296	28.7296	28.7296	false	0.4	true	3	22	82.8602	28.6473	0.0445878	false
2018-11-07 SAMPLES PLATE1.eds	M13	Biphasic	28	TNFAIP6	UNKNOWN	1.63723	Amp	0.981763	100	25.3005	25.3005	25.3005	false	0.4	true	3	19	77.6945	25.2857	0.019007	false
2018-11-07 SAMPLES PLATE1.eds	M14	Biphasic	28	TNFAIP6	UNKNOWN	1.64323	Amp	0.987602	100	25.248	25.248	25.248	false	0.4	true	3	18	77.6945	25.2857	0.019007	false
2018-11-07 SAMPLES PLATE1.eds	M15	Biphasic	28	TNFAIP6	UNKNOWN	1.63025	Amp	0.988324	100	25.3086	25.3086	25.3086	false	0.4	true	3	19	77.6945	25.2857	0.019007	false
2018-11-07 SAMPLES PLATE1.eds	M16	Biphasic	28	FSHR	UNKNOWN	1.63109	Amp	0.990826	100	30.0571	30.0571	30.0571	false	0.4	true	3	24	74.8397	29.9112	0.12923	false
2018-11-07 SAMPLES PLATE1.eds	M17	Biphasic	28	FSHR	UNKNOWN	1.63807	Amp	0.987475	100	29.6535	29.6535	29.6535	false	0.4	true	3	23	74.7038	29.9112	0.12923	false
2018-11-07 SAMPLES PLATE1.eds	M18	Biphasic	28	FSHR	UNKNOWN	1.61651	Amp	0.986154	100	30.0229	30.0229	30.0229	false	0.4	true	3	24	74.8397	29.9112	0.12923	false
2018-11-07 SAMPLES PLATE1.eds	M19	Biphasic	28	RPL19	UNKNOWN	1.61923	Amp	0.985906	100	25.0107	25.0107	25.0107	false	0.4	true	3	19	78.9179	25.2654	0.158893	false
2018-11-07 SAMPLES PLATE1.eds	M20	Biphasic	28	RPL19	UNKNOWN	1.6148	Amp	0.986854	100	25.2281	25.2281	25.2281	false	0.4	true	3	19	78.9179	25.2654	0.158893	false
2018-11-07 SAMPLES PLATE1.eds	M21	Biphasic	28	RPL19	UNKNOWN	1.58815	Amp	0.983914	100	25.5574	25.5574	25.5574	false	0.4	true	3	19	78.9179	25.2654	0.158893	false
2018-11-07 SAMPLES PLATE1.eds	N1	Biphasic	29	DNMT1	UNKNOWN	Undetermined	N/A	Undetermined	100	Undetermined	Undetermined	Undetermined	false	0.4	true	-1	-1	-	-	-	true
2018-11-07 SAMPLES PLATE1.eds	N2	Biphasic	29	DNMT1	UNKNOWN	Undetermined	N/A	Undetermined	100	Undetermined	Undetermined	Undetermined	false	0.4	true	-1	-1	-	-	-	true
2018-11-07 SAMPLES PLATE1.eds	N3	Biphasic	29	DNMT1	UNKNOWN	Undetermined	N/A	Undetermined	100	Undetermined	Undetermined	Undetermined	false	0.4	true	-1	-1	-	-	-	true
2018-11-07 SAMPLES PLATE1.eds	N4	Biphasic	29	GDF9	UNKNOWN	Undetermined	N/A	Undetermined	100	Undetermined	Undetermined	Undetermined	false	0.4	true	-1	-1	-	-	-	true
2018-11-07 SAMPLES PLATE1.eds	N5	Biphasic	29	GDF9	UNKNOWN	Undetermined	N/A	Undetermined	100	Undetermined	Undetermined	Undetermined	false	0.4	true	-1	-1	-	-	-	true
2018-11-07 SAMPLES PLATE1.eds	N6	Biphasic	29	GDF9	UNKNOWN	Undetermined	N/A	Undetermined	100	Undetermined	Undetermined	Undetermined	false	0.4	true	-1	-1	-	-	-	true
2018-11-07 SAMPLES PLATE1.eds	N7	Biphasic	29	BMP15	UNKNOWN	Undetermined	N/A	Undetermined	100	Undetermined	Undetermined	Undetermined	false	0.4	true	-1	-1	-	-	-	true
2018-11-07 SAMPLES PLATE1.eds	N8	Biphasic	29	BMP15	UNKNOWN	Undetermined	N/A	Undetermined	100	Undetermined	Undetermined	Undetermined	false	0.4	true	-1	-1	-	-	-	true
2018-11-07 SAMPLES PLATE1.eds	N9	Biphasic	29	BMP15	UNKNOWN	Undetermined	N/A	Undetermined	100	Undetermined	Undetermined	Undetermined	false	0.4	true	-1	-1	-	-	-	true
2018-11-07 SAMPLES PLATE1.eds	N10	Biphasic	29	PTX3	UNKNOWN	Undetermined	N/A	Undetermined	100	Undetermined	Undetermined	Undetermined	false	0.4	true	-1	-1	-	-	-	true
2018-11-07 SAMPLES PLATE1.eds	N11	Biphasic	29	PTX3	UNKNOWN	Undetermined	N/A	Undetermined	100	Undetermined	Undetermined	Undetermined	false	0.4	true	-1	-1	-	-	-	true
2018-11-07 SAMPLES PLATE1.eds	N12	Biphasic	29	PTX3	UNKNOWN	Undetermined	N/A	Undetermined	100	Undetermined	Undetermined	Undetermined	false	0.4	true	-1	-1	-	-	-	true
2018-11-07 SAMPLES PLATE1.eds	N13	Biphasic	29	TNFAIP6	UNKNOWN	Undetermined	N/A	Undetermined	100	Undetermined	Undetermined	Undetermined	false	0.4	true	-1	-1	-	-	-	true
2018-11-07 SAMPLES PLATE1.eds	N14	Biphasic	29	TNFAIP6	UNKNOWN	Undetermined	N/A	Undetermined	100	Undetermined	Undetermined	Undetermined	false	0.4	true	-1	-1	-	-	-	true
2018-11-07 SAMPLES PLATE1.eds	N15	Biphasic	29	TNFAIP6	UNKNOWN	Undetermined	N/A	Undetermined	100	Undetermined	Undetermined	Undetermined	false	0.4	true	-1	-1	-	-	-	true
2018-11-07 SAMPLES PLATE1.eds	N16	Biphasic	29	FSHR	UNKNOWN	Undetermined	N/A	Undetermined	100	Undetermined	Undetermined	Undetermined	false	0.4	true	-1	-1	-	-	-	true
2018-11-07 SAMPLES PLATE1.eds	N17	Biphasic	29	FSHR	UNKNOWN	Undetermined	N/A	Undetermined	100	Undetermined	Undetermined	Undetermined	false	0.4	true	-1	-1	-	-	-	true
2018-11-07 SAMPLES PLATE1.eds	N18	Biphasic	29	FSHR	UNKNOWN	Undetermined	N/A	Undetermined	100	Undetermined	Undetermined	Undetermined	false	0.4	true	-1	-1	-	-	-	true
2018-11-07 SAMPLES PLATE1.eds	N19	Biphasic	29	RPL19	UNKNOWN	Undetermined	N/A	Undetermined	100	Undetermined	Undetermined	Undetermined	false	0.4	true	-1	-1	-	-	-	true
2018-11-07 SAMPLES PLATE1.eds	N20	Biphasic	29	RPL19	UNKNOWN	Undetermined	N/A	Undetermined	100	Undetermined	Undetermined	Undetermined	false	0.4	true	-1	-1	-	-	-	true
2018-11-07 SAMPLES PLATE1.eds	N21	Biphasic	29	RPL19	UNKNOWN	Undetermined	N/A	Undetermined	100	Undetermined	Undetermined	Undetermined	false	0.4	true	-1	-1	-	-	-	true
2018-11-07 SAMPLES PLATE1.eds	O1	Biphasic	30	DNMT1	UNKNOWN	1.65735	Amp	0.989086	100	26.7658	26.7658	26.7658	false	0.4	true	3	21	80.1414	26.8903	0.0636018	false
2018-11-07 SAMPLES PLATE1.eds	O2	Biphasic	30	DNMT1	UNKNOWN	1.64746	Amp	0.990423	100	26.9301	26.9301	26.9301	false	0.4	true	3	20	80.1414	26.8903	0.0636018	false
2018-11-07 SAMPLES PLATE1.eds	O3	Biphasic	30	DNMT1	UNKNOWN	1.64958	Amp	0.992449	100	26.975	26.975	26.975	false	0.4	true	3	21	80.1414	26.8903	0.0636018	false
2018-11-07 SAMPLES PLATE1.eds	O4	Biphasic	30	GDF9	UNKNOWN	1.59541	Amp	0.987508	100	28.1466	28.1466	28.1466	false	0.4	true	3	22	84.7634	28.2495	0.0669272	false
2018-11-07 SAMPLES PLATE1.eds	O5	Biphasic	30	GDF9	UNKNOWN	1.59035	Amp	0.98772	100	28.2268	28.2268	28.2268	false	0.4	true	3	22	84.7634	28.2495	0.0669272	false
2018-11-07 SAMPLES PLATE1.eds	O6	Biphasic	30	GDF9	UNKNOWN	1.61001	Amp	0.989358	100	28.3751	28.3751	28.3751	false	0.4	true	3	22	84.7634	28.2495	0.0669272	false
2018-11-07 SAMPLES PLATE1.eds	O7	Biphasic	30	BMP15	UNKNOWN	1.64229	Amp	0.988532	100	29.9684	29.9684	29.9684	false	0.4	true	3	24	80.1414	29.8762	0.0517834	false
2018-11-07 SAMPLES PLATE1.eds	O8	Biphasic	30	BMP15	UNKNOWN	1.6537	Amp	0.98876	100	29.7893	29.7893	29.7893	false	0.4	true	3	23	80.1414	29.8762	0.0517834	false
2018-11-07 SAMPLES PLATE1.eds	O9	Biphasic	30	BMP15	UNKNOWN	1.64782	Amp	0.9902	100	29.8708	29.8708	29.8708	false	0.4	true	3	23	80.1414	29.8762	0.0517834	false
2018-11-07 SAMPLES PLATE1.eds	O10	Biphasic	30	PTX3	UNKNOWN	1.61577	Amp	0.987605	100	28.4941	28.4941	28.4941	false	0.4	true	3	22	82.8602	28.3792	0.0583795	false
2018-11-07 SAMPLES PLATE1.eds	O11	Biphasic	30	PTX3	UNKNOWN	1.61064	Amp	0.989238	100	28.3397	28.3397	28.3397	false	0.4	true	3	22	82.8602	28.3792	0.0583795	false
2018-11-07 SAMPLES PLATE1.eds	O12	Biphasic	30	PTX3	UNKNOWN	1.62717	Amp	0.98841	100	28.3039	28.3039	28.3039	false	0.4	true	3	22	82.9962	28.3792	0.0583795	false
2018-11-07 SAMPLES PLATE1.eds	O13	Biphasic	30	TNFAIP6	UNKNOWN	1.6335	Amp	0.987461	100	24.2967	24.2967	24.2967	false	0.4	true	3	18	77.6945	24.1398	0.11265	false
2018-11-07 SAMPLES PLATE1.eds	O14	Biphasic	30	TNFAIP6	UNKNOWN	1.6349	Amp	0.984647	100	24.2013	24.2013	24.2013	false	0.4	true	3	18	77.6945	24.1398	0.11265	false
2018-11-07 SAMPLES PLATE1.eds	O15	Biphasic	30	TNFAIP6	UNKNOWN	1.6574	Amp	0.990922	100	23.9213	23.9213	23.9213	false	0.4	true	3	18	77.6945	24.1398	0.11265	false
2018-11-07 SAMPLES PLATE1.eds	O16	Biphasic	30	FSHR	UNKNOWN	1.6327	Amp	0.983193	100	29.291	29.291	29.291	false	0.4	true	3	23	74.8397	29.1906	0.0504165	false
2018-11-07 SAMPLES PLATE1.eds	O17	Biphasic	30	FSHR	UNKNOWN	1.6247	Amp	0.989527	100	29.1322	29.1322	29.1322	false	0.4	true	3	22	74.8397	29.1906	0.0504165	false
2018-11-07 SAMPLES PLATE1.eds	O18	Biphasic	30	FSHR	UNKNOWN	1.63579	Amp	0.989426	100	29.1487	29.1487	29.1487	false	0.4	true	3	23	74.8397	29.1906	0.0504165	false
2018-11-07 SAMPLES PLATE1.eds	O19	Biphasic	30	RPL19	UNKNOWN	1.60295	Amp	0.984258	100	24.578	24.578	24.578	false	0.4	true	3	18	78.9179	24.4953	0.0495617	false
2018-11-07 SAMPLES PLATE1.eds	O20	Biphasic	30	RPL19	UNKNOWN	1.61749	Amp	0.988082	100	24.4066	24.4066	24.4066	false	0.4	true	3	18	78.9179	24.4953	0.0495617	false
2018-11-07 SAMPLES PLATE1.eds	O21	Biphasic	30	RPL19	UNKNOWN	1.60886	Amp	0.98773	100	24.5015	24.5015	24.5015	false	0.4	true	3	18	78.9179	24.4953	0.0495617	false
2018-11-07 SAMPLES PLATE1.eds	P1		No Sample	DNMT1	NTC	Undetermined	N/A	Undetermined	100	Undetermined	Undetermined	Undetermined	false	0.4	true	-1	-1	-	-	-	true
2018-11-07 SAMPLES PLATE1.eds	P2		No Sample	DNMT1	NTC	Undetermined	N/A	Undetermined	100	Undetermined	Undetermined	Undetermined	false	0.4	true	-1	-1	-	-	-	true
2018-11-07 SAMPLES PLATE1.eds	P3		No Sample	DNMT1	NTC	Undetermined	N/A	Undetermined	100	Undetermined	Undetermined	Undetermined	false	0.4	true	-1	-1	-	-	-	true
2018-11-07 SAMPLES PLATE1.eds	P4		No Sample	GDF9	NTC	Undetermined	N/A	Undetermined	100	Undetermined	Undetermined	Undetermined	false	0.4	true	-1	-1	-	-	-	true
2018-11-07 SAMPLES PLATE1.eds	P5		No Sample	GDF9	NTC	Undetermined	N/A	Undetermined	100	Undetermined	Undetermined	Undetermined	false	0.4	true	-1	-1	-	-	-	true
2018-11-07 SAMPLES PLATE1.eds	P6		No Sample	GDF9	NTC	Undetermined	N/A	Undetermined	100	Undetermined	Undetermined	Undetermined	false	0.4	true	-1	-1	-	-	-	true
2018-11-07 SAMPLES PLATE1.eds	P7		No Sample	BMP15	NTC	Undetermined	N/A	Undetermined	100	Undetermined	Undetermined	Undetermined	false	0.4	true	-1	-1	-	-	-	true
2018-11-07 SAMPLES PLATE1.eds	P8		No Sample	BMP15	NTC	Undetermined	N/A	Undetermined	100	Undetermined	Undetermined	Undetermined	false	0.4	true	-1	-1	-	-	-	true
2018-11-07 SAMPLES PLATE1.eds	P9		No Sample	BMP15	NTC	Undetermined	N/A	Undetermined	100	Undetermined	Undetermined	Undetermined	false	0.4	true	-1	-1	-	-	-	true
2018-11-07 SAMPLES PLATE1.eds	P10		No Sample	PTX3	NTC	Undetermined	N/A	Undetermined	100	Undetermined	Undetermined	Undetermined	false	0.4	true	-1	-1	-	-	-	true
2018-11-07 SAMPLES PLATE1.eds	P11		No Sample	PTX3	NTC	Undetermined	N/A	Undetermined	100	Undetermined	Undetermined	Undetermined	false	0.4	true	-1	-1	-	-	-	true
2018-11-07 SAMPLES PLATE1.eds	P12		No Sample	PTX3	NTC	Undetermined	N/A	Undetermined	100	Undetermined	Undetermined	Undetermined	false	0.4	true	-1	-1	-	-	-	true
2018-11-07 SAMPLES PLATE1.eds	P13		No Sample	TNFAIP6	NTC	Undetermined	N/A	Undetermined	100	Undetermined	Undetermined	Undetermined	false	0.4	true	-1	-1	-	-	-	true
2018-11-07 SAMPLES PLATE1.eds	P14		No Sample	TNFAIP6	NTC	Undetermined	N/A	Undetermined	100	Undetermined	Undetermined	Undetermined	false	0.4	true	-1	-1	-	-	-	true
2018-11-07 SAMPLES PLATE1.eds	P15		No Sample	TNFAIP6	NTC	Undetermined	N/A	Undetermined	100	Undetermined	Undetermined	Undetermined	false	0.4	true	-1	-1	-	-	-	true
2018-11-07 SAMPLES PLATE1.eds	P16		No Sample	FSHR	NTC	Undetermined	N/A	Undetermined	100	Undetermined	Undetermined	Undetermined	false	0.4	true	-1	-1	-	-	-	true
2018-11-07 SAMPLES PLATE1.eds	P17		No Sample	FSHR	NTC	Undetermined	N/A	Undetermined	100	Undetermined	Undetermined	Undetermined	false	0.4	true	-1	-1	-	-	-	true
2018-11-07 SAMPLES PLATE1.eds	P18		No Sample	FSHR	NTC	Undetermined	N/A	Undetermined	100	Undetermined	Undetermined	Undetermined	false	0.4	true	-1	-1	-	-	-	true
2018-11-07 SAMPLES PLATE1.eds	P19		No Sample	RPL19	NTC	Undetermined	N/A	Undetermined	100	Undetermined	Undetermined	Undetermined	false	0.4	true	-1	-1	-	-	-	true
2018-11-07 SAMPLES PLATE1.eds	P20		No Sample	RPL19	NTC	Undetermined	N/A	Undetermined	100	Undetermined	Undetermined	Undetermined	false	0.4	true	-1	-1	-	-	-	true
2018-11-07 SAMPLES PLATE1.eds	P21		No Sample	RPL19	NTC	Undetermined	N/A	Undetermined	100	Undetermined	Undetermined	Undetermined	false	0.4	true	-1	-1	-	-	-	true
2018-11-07_SAMPLES EXP 1 and 2_PLte 2.eds	A19	Control 0h	16	RPS9	UNKNOWN	1.71287	Amp	0.986025	100	21.6681	21.6681	21.6681	false	0.4	true	3	15	84.032	21.6873	0.0453272	false
2018-11-07_SAMPLES EXP 1 and 2_PLte 2.eds	A20	Control 0h	16	RPS9	UNKNOWN	1.70904	Amp	0.986705	100	21.7736	21.7736	21.7736	false	0.4	true	3	15	83.8948	21.6873	0.0453272	false
2018-11-07_SAMPLES EXP 1 and 2_PLte 2.eds	A21	Control 0h	16	RPS9	UNKNOWN	1.71392	Amp	0.989446	100	21.6201	21.6201	21.6201	false	0.4	true	3	15	83.8948	21.6873	0.0453272	false
2018-11-07_SAMPLES EXP 1 and 2_PLte 2.eds	B19	Control 0h	17	RPS9	UNKNOWN	1.68265	Amp	0.986571	100	22.1305	22.1305	22.1305	false	0.4	true	3	16	84.032	21.866	0.176565	false
2018-11-07_SAMPLES EXP 1 and 2_PLte 2.eds	B20	Control 0h	17	RPS9	UNKNOWN	1.68474	Amp	0.98632	100	21.9363	21.9363	21.9363	false	0.4	true	3	16	83.8948	21.866	0.176565	false
2018-11-07_SAMPLES EXP 1 and 2_PLte 2.eds	B21	Control 0h	17	RPS9	UNKNOWN	1.71551	Amp	0.99071	100	21.5311	21.5311	21.5311	false	0.4	true	3	14	84.032	21.866	0.176565	false
2018-11-07_SAMPLES EXP 1 and 2_PLte 2.eds	C19	Control 0h	18	RPS9	UNKNOWN	1.72204	Amp	0.985361	100	20.4284	20.4284	20.4284	false	0.4	true	3	14	84.032	20.5613	0.0671286	false
2018-11-07_SAMPLES EXP 1 and 2_PLte 2.eds	C20	Control 0h	18	RPS9	UNKNOWN	1.71226	Amp	0.987438	100	20.6445	20.6445	20.6445	false	0.4	true	3	14	84.032	20.5613	0.0671286	false
2018-11-07_SAMPLES EXP 1 and 2_PLte 2.eds	C21	Control 0h	18	RPS9	UNKNOWN	1.70566	Amp	0.988945	100	20.6108	20.6108	20.6108	false	0.4	true	3	14	84.032	20.5613	0.0671286	false
2018-11-07_SAMPLES EXP 1 and 2_PLte 2.eds	D19	Control 0h	19	RPS9	UNKNOWN	1.70847	Amp	0.985689	100	21.4063	21.4063	21.4063	false	0.4	true	3	15	84.032	21.2799	0.0637455	false
2018-11-07_SAMPLES EXP 1 and 2_PLte 2.eds	D20	Control 0h	19	RPS9	UNKNOWN	1.71731	Amp	0.985791	100	21.2022	21.2022	21.2022	false	0.4	true	3	15	84.032	21.2799	0.0637455	false
2018-11-07_SAMPLES EXP 1 and 2_PLte 2.eds	D21	Control 0h	19	RPS9	UNKNOWN	1.7172	Amp	0.98614	100	21.2311	21.2311	21.2311	false	0.4	true	3	15	84.032	21.2799	0.0637455	false
2018-11-07_SAMPLES EXP 1 and 2_PLte 2.eds	E19	Control 0h	20	RPS9	UNKNOWN	1.7193	Amp	0.985661	100	23.5302	23.5302	23.5302	false	0.4	true	3	17	84.032	23.5479	0.0413122	false
2018-11-07_SAMPLES EXP 1 and 2_PLte 2.eds	E20	Control 0h	20	RPS9	UNKNOWN	1.70884	Amp	0.990122	100	23.6267	23.6267	23.6267	false	0.4	true	3	17	84.032	23.5479	0.0413122	false
2018-11-07_SAMPLES EXP 1 and 2_PLte 2.eds	E21	Control 0h	20	RPS9	UNKNOWN	1.71824	Amp	0.991472	100	23.4869	23.4869	23.4869	false	0.4	true	3	17	84.032	23.5479	0.0413122	false
2018-11-07_SAMPLES EXP 1 and 2_PLte 2.eds	F19	IVM	21	RPS9	UNKNOWN	1.71685	Amp	0.989776	100	23.1338	23.1338	23.1338	false	0.4	true	3	16	84.032	23.1153	0.0284409	false
2018-11-07_SAMPLES EXP 1 and 2_PLte 2.eds	F20	IVM	21	RPS9	UNKNOWN	1.71822	Amp	0.981706	100	23.1526	23.1526	23.1526	false	0.4	true	3	17	84.032	23.1153	0.0284409	false
2018-11-07_SAMPLES EXP 1 and 2_PLte 2.eds	F21	IVM	21	RPS9	UNKNOWN	1.72213	Amp	0.991301	100	23.0595	23.0595	23.0595	false	0.4	true	3	17	84.032	23.1153	0.0284409	false
2018-11-07_SAMPLES EXP 1 and 2_PLte 2.eds	G19	IVM	22	RPS9	UNKNOWN	1.71596	Amp	0.994577	100	23.4328	23.4328	23.4328	false	0.4	true	3	17	84.032	23.538	0.0526501	false
2018-11-07_SAMPLES EXP 1 and 2_PLte 2.eds	G20	IVM	22	RPS9	UNKNOWN	1.71804	Amp	0.993352	100	23.5938	23.5938	23.5938	false	0.4	true	3	16	84.032	23.538	0.0526501	false
2018-11-07_SAMPLES EXP 1 and 2_PLte 2.eds	G21	IVM	22	RPS9	UNKNOWN	1.71022	Amp	0.992522	100	23.5874	23.5874	23.5874	false	0.4	true	3	17	84.032	23.538	0.0526501	false
2018-11-07_SAMPLES EXP 1 and 2_PLte 2.eds	H19	IVM	23	RPS9	UNKNOWN	1.71572	Amp	0.996207	100	25.8447	25.8447	25.8447	false	0.4	true	3	19	84.032	25.889	0.0246168	false
2018-11-07_SAMPLES EXP 1 and 2_PLte 2.eds	H20	IVM	23	RPS9	UNKNOWN	1.71769	Amp	0.992817	100	25.8925	25.8925	25.8925	false	0.4	true	3	20	84.032	25.889	0.0246168	false
2018-11-07_SAMPLES EXP 1 and 2_PLte 2.eds	H21	IVM	23	RPS9	UNKNOWN	1.71276	Amp	0.994404	100	25.9297	25.9297	25.9297	false	0.4	true	3	19	84.032	25.889	0.0246168	false
2018-11-07_SAMPLES EXP 1 and 2_PLte 2.eds	I19	IVM	24	RPS9	UNKNOWN	Undetermined	N/A	Undetermined	100	Undetermined	Undetermined	Undetermined	false	0.4	true	-1	-1	-	-	-	true
2018-11-07_SAMPLES EXP 1 and 2_PLte 2.eds	I20	IVM	24	RPS9	UNKNOWN	Undetermined	N/A	Undetermined	100	Undetermined	Undetermined	Undetermined	false	0.4	true	-1	-1	-	-	-	true
2018-11-07_SAMPLES EXP 1 and 2_PLte 2.eds	I21	IVM	24	RPS9	UNKNOWN	Undetermined	N/A	Undetermined	100	Undetermined	Undetermined	Undetermined	false	0.4	true	-1	-1	-	-	-	true
2018-11-07_SAMPLES EXP 1 and 2_PLte 2.eds	J19	IVM	25	RPS9	UNKNOWN	1.7175	Amp	0.989879	100	24.3414	24.3414	24.3414	false	0.4	true	3	18	84.032	24.4753	0.0680708	false
2018-11-07_SAMPLES EXP 1 and 2_PLte 2.eds	J20	IVM	25	RPS9	UNKNOWN	1.70586	Amp	0.990629	100	24.5638	24.5638	24.5638	false	0.4	true	3	18	84.032	24.4753	0.0680708	false
2018-11-07_SAMPLES EXP 1 and 2_PLte 2.eds	J21	IVM	25	RPS9	UNKNOWN	1.71612	Amp	0.991067	100	24.5206	24.5206	24.5206	false	0.4	true	3	18	84.032	24.4753	0.0680708	false
2018-11-07_SAMPLES EXP 1 and 2_PLte 2.eds	K19	Biphasic	26	RPS9	UNKNOWN	1.7077	Amp	0.99389	100	22.9844	22.9844	22.9844	false	0.4	true	3	17	84.032	22.7462	0.126657	false
2018-11-07_SAMPLES EXP 1 and 2_PLte 2.eds	K20	Biphasic	26	RPS9	UNKNOWN	1.72056	Amp	0.994198	100	22.5526	22.5526	22.5526	false	0.4	true	3	16	84.032	22.7462	0.126657	false
2018-11-07_SAMPLES EXP 1 and 2_PLte 2.eds	K21	Biphasic	26	RPS9	UNKNOWN	1.7152	Amp	0.991518	100	22.7015	22.7015	22.7015	false	0.4	true	3	15	84.032	22.7462	0.126657	false
2018-11-07_SAMPLES EXP 1 and 2_PLte 2.eds	L19	Biphasic	27	RPS9	UNKNOWN	1.72028	Amp	0.991082	100	24.512	24.512	24.512	false	0.4	true	3	18	84.032	24.5504	0.028081	false
2018-11-07_SAMPLES EXP 1 and 2_PLte 2.eds	L20	Biphasic	27	RPS9	UNKNOWN	1.7205	Amp	0.994324	100	24.6051	24.6051	24.6051	false	0.4	true	3	18	84.032	24.5504	0.028081	false
2018-11-07_SAMPLES EXP 1 and 2_PLte 2.eds	L21	Biphasic	27	RPS9	UNKNOWN	1.7185	Amp	0.992404	100	24.5341	24.5341	24.5341	false	0.4	true	3	18	84.032	24.5504	0.028081	false
2018-11-07_SAMPLES EXP 1 and 2_PLte 2.eds	M19	Biphasic	28	RPS9	UNKNOWN	1.72214	Amp	0.99009	100	25.1432	25.1432	25.1432	false	0.4	true	3	19	84.032	25.2778	0.0683847	false
2018-11-07_SAMPLES EXP 1 and 2_PLte 2.eds	M20	Biphasic	28	RPS9	UNKNOWN	1.71666	Amp	0.994558	100	25.3239	25.3239	25.3239	false	0.4	true	3	19	84.032	25.2778	0.0683847	false
2018-11-07_SAMPLES EXP 1 and 2_PLte 2.eds	M21	Biphasic	28	RPS9	UNKNOWN	1.70976	Amp	0.992739	100	25.3662	25.3662	25.3662	false	0.4	true	3	19	83.8948	25.2778	0.0683847	false
2018-11-07_SAMPLES EXP 1 and 2_PLte 2.eds	N19	Biphasic	29	RPS9	UNKNOWN	Undetermined	N/A	Undetermined	100	Undetermined	Undetermined	Undetermined	false	0.4	true	-1	-1	-	-	-	true
2018-11-07_SAMPLES EXP 1 and 2_PLte 2.eds	N20	Biphasic	29	RPS9	UNKNOWN	Undetermined	N/A	Undetermined	100	Undetermined	Undetermined	Undetermined	false	0.4	true	-1	-1	-	-	-	true
2018-11-07_SAMPLES EXP 1 and 2_PLte 2.eds	N21	Biphasic	29	RPS9	UNKNOWN	Undetermined	N/A	Undetermined	100	Undetermined	Undetermined	Undetermined	false	0.4	true	-1	-1	-	-	-	true
2018-11-07_SAMPLES EXP 1 and 2_PLte 2.eds	O19	Biphasic	30	RPS9	UNKNOWN	1.71733	Amp	0.992327	100	24.1528	24.1528	24.1528	false	0.4	true	3	17	83.8948	24.1703	0.0100003	false
2018-11-07_SAMPLES EXP 1 and 2_PLte 2.eds	O20	Biphasic	30	RPS9	UNKNOWN	1.71291	Amp	0.991712	100	24.1705	24.1705	24.1705	false	0.4	true	3	18	83.8948	24.1703	0.0100003	false
2018-11-07_SAMPLES EXP 1 and 2_PLte 2.eds	O21	Biphasic	30	RPS9	UNKNOWN	1.71837	Amp	0.992066	100	24.1875	24.1875	24.1875	false	0.4	true	3	18	83.8948	24.1703	0.0100003	false
2018-11-07_SAMPLES EXP 1 and 2_PLte 2.eds	P19		No Sample	RPS9	NTC	Undetermined	N/A	Undetermined	100	Undetermined	Undetermined	Undetermined	false	0.4	true	-1	-1	-	-	-	true
2018-11-07_SAMPLES EXP 1 and 2_PLte 2.eds	P20		No Sample	RPS9	NTC	Undetermined	N/A	Undetermined	100	Undetermined	Undetermined	Undetermined	false	0.4	true	-1	-1	-	-	-	true
2018-11-07_SAMPLES EXP 1 and 2_PLte 2.eds	P21		No Sample	RPS9	NTC	Undetermined	N/A	Undetermined	100	Undetermined	Undetermined	Undetermined	false	0.4	true	-1	-1	-	-	-	true

## Sheet: 6. RQ Sample results
Sample Name	Target Name	Mean Equivalent Cq	Mean Adjusted Equivalent Cq	Sigma Equivalent Cq	Mean DCq	DCq SE	Mean L-Quant	Mean Adjusted L-Quant	Sigma L-Quant	Mean N-Quant	Sigma N-Quant	F Factor	Rq	Rq Min	Rq Max	DDCq	DDCq - Fsigma	DDCq + Fsigma
16	BMP15	27.802	27.802	0.028	5.873	0.05	4.27426e-09	4.27426e-09	0.98	0.017	0.966	2.365	1	0.921	1.086	0	-0.119	0.119
16	DNMT1	25.381	25.381	0.066	3.452	0.078	2.28851e-08	2.28851e-08	0.955	0.091	0.947	2.365	1	0.88	1.137	0	-0.185	0.185
16	FSHR	25.715	25.715	0.104	3.786	0.112	1.81598e-08	1.81598e-08	0.931	0.073	0.925	2.365	1	0.833	1.201	0	-0.264	0.264
16	GDF9	26.878	26.878	0.082	4.949	0.092	8.10758e-09	8.10758e-09	0.945	0.032	0.938	2.365	1	0.86	1.163	0	-0.217	0.217
16	PTX3	33.456	33.456	0.182	11.527	0.187	8.48628e-11	8.48628e-11	0.881	0	0.878	2.365	1	0.736	1.359	0	-0.442	0.442
16	RPL19	22.171	22.171	0.037	-	-	2.11776e-07	2.11776e-07	0.974	-	-	-	-	-	-	-	-	-
16	RPS9	21.687	21.687	0.045	-	-	2.96133e-07	2.96133e-07	0.969	-	-	-	-	-	-	-	-	-
16	TNFAIP6	28.01	28.01	0.07	6.081	0.082	3.69839e-09	3.69839e-09	0.953	0.015	0.945	2.365	1	0.875	1.143	0	-0.193	0.193
17	BMP15	27.62	27.62	0.035	5.558	0.134	4.84814e-09	4.84814e-09	0.976	0.021	0.912	2.447	1.243	0.991	1.56	-0.314	-0.641	0.013
17	DNMT1	24.809	24.809	0.073	2.747	0.148	3.4029e-08	3.4029e-08	0.95	0.149	0.902	2.365	1.63	1.278	2.079	-0.705	-1.056	-0.354
17	FSHR	25.798	25.798	0.03	3.736	0.132	1.71456e-08	1.71456e-08	0.98	0.075	0.912	2.365	1.035	0.833	1.286	-0.05	-0.363	0.263
17	GDF9	26.531	26.531	0.073	4.47	0.148	1.03092e-08	1.03092e-08	0.951	0.045	0.902	2.365	1.394	1.093	1.777	-0.479	-0.829	-0.129
17	PTX3	31.015	31.015	0.103	8.953	0.165	4.60917e-10	4.60917e-10	0.931	0.002	0.892	2.447	5.954	4.503	7.873	-2.574	-2.977	-2.171
17	RPL19	22.257	22.257	0.046	-	-	1.99477e-07	1.99477e-07	0.969	-	-	-	-	-	-	-	-	-
17	RPS9	21.866	21.866	0.177	-	-	2.61627e-07	2.61627e-07	0.885	-	-	-	-	-	-	-	-	-
17	TNFAIP6	27.442	27.442	0.117	5.381	0.174	5.48292e-09	5.48292e-09	0.922	0.024	0.886	2.365	1.625	1.222	2.162	-0.701	-1.112	-0.289
18	BMP15	25.875	25.875	0.066	4.891	0.09	1.62516e-08	1.62516e-08	0.956	0.034	0.94	2.365	1.975	1.704	2.289	-0.982	-1.194	-0.769
18	DNMT1	24.495	24.495	0.114	3.511	0.129	4.22822e-08	4.22822e-08	0.924	0.088	0.914	2.365	0.96	0.776	1.186	0.059	-0.247	0.365
18	FSHR	24.342	24.342	0.058	3.358	0.084	4.70152e-08	4.70152e-08	0.961	0.098	0.943	2.365	1.345	1.172	1.544	-0.427	-0.626	-0.228
18	GDF9	25.741	25.741	0.062	4.757	0.087	1.78351e-08	1.78351e-08	0.958	0.037	0.941	2.365	1.143	0.991	1.318	-0.192	-0.398	0.014
18	PTX3	33.833	33.833	0.114	12.849	0.13	6.53532e-11	6.53532e-11	0.924	0	0.914	2.365	0.4	0.323	0.495	1.322	1.015	1.629
18	RPL19	21.407	21.407	0.055	-	-	3.59632e-07	3.59632e-07	0.963	-	-	-	-	-	-	-	-	-
18	RPS9	20.561	20.561	0.067	-	-	6.4631e-07	6.4631e-07	0.955	-	-	-	-	-	-	-	-	-
18	TNFAIP6	25.768	25.768	0.102	4.784	0.119	1.75035e-08	1.75035e-08	0.931	0.036	0.921	2.365	2.458	2.021	2.99	-1.298	-1.58	-1.015
19	BMP15	27.54	27.54	0.133	5.871	0.141	5.12296e-09	5.12296e-09	0.912	0.017	0.907	2.365	1.001	0.794	1.262	-0.002	-0.336	0.332
19	DNMT1	25.476	25.476	0.112	3.806	0.122	2.14331e-08	2.14331e-08	0.925	0.071	0.919	2.365	0.782	0.641	0.955	0.354	0.066	0.642
19	FSHR	25.235	25.235	0.112	3.565	0.122	2.53282e-08	2.53282e-08	0.925	0.084	0.919	2.365	1.165	0.954	1.423	-0.221	-0.509	0.067
19	GDF9	26.593	26.593	0.043	4.923	0.063	9.88068e-09	9.88068e-09	0.971	0.033	0.957	2.365	1.018	0.918	1.13	-0.026	-0.176	0.124
19	PTX3	33.321	33.321	0.202	11.651	0.207	9.32026e-11	9.32026e-11	0.87	0	0.866	2.365	0.918	0.653	1.288	0.124	-0.365	0.614
19	RPL19	22.059	22.059	0.019	-	-	2.28794e-07	2.28794e-07	0.987	-	-	-	-	-	-	-	-	-
19	RPS9	21.28	21.28	0.064	-	-	3.92752e-07	3.92752e-07	0.957	-	-	-	-	-	-	-	-	-
19	TNFAIP6	28.07	28.07	0.052	6.4	0.07	3.54873e-09	3.54873e-09	0.965	0.012	0.953	2.365	0.802	0.715	0.899	0.319	0.153	0.485
20	BMP15	29.907	29.907	0.111	6.259	0.115	9.93316e-10	9.93316e-10	0.926	0.013	0.923	2.365	0.765	0.633	0.924	0.386	0.113	0.659
20	DNMT1	26.713	26.713	0.021	3.065	0.036	9.08766e-09	9.08766e-09	0.986	0.119	0.975	2.365	1.308	1.232	1.388	-0.387	-0.473	-0.301
20	FSHR	26.741	26.741	0.02	3.092	0.036	8.91612e-09	8.91612e-09	0.986	0.117	0.975	2.365	1.617	1.524	1.715	-0.693	-0.779	-0.608
20	GDF9	28.252	28.252	0.093	4.603	0.097	3.12828e-09	3.12828e-09	0.938	0.041	0.935	2.365	1.271	1.083	1.49	-0.345	-0.576	-0.115
20	PTX3	35.369	35.369	0.159	11.72	0.162	2.25368e-11	2.25368e-11	0.896	0	0.894	2.447	0.875	0.665	1.151	0.193	-0.202	0.589
20	RPL19	23.749	23.749	0.01	-	-	7.09285e-08	7.09285e-08	0.993	-	-	-	-	-	-	-	-	-
20	RPS9	23.548	23.548	0.041	-	-	8.1539e-08	8.1539e-08	0.972	-	-	-	-	-	-	-	-	-
20	TNFAIP6	30.116	30.116	0.014	6.467	0.033	8.59478e-10	8.59478e-10	0.99	0.011	0.977	2.365	0.765	0.725	0.808	0.386	0.307	0.464
21	BMP15	28.905	28.905	0.12	5.579	0.14	1.98875e-09	1.98875e-09	0.92	0.021	0.908	2.365	1.225	0.974	1.541	-0.293	-0.624	0.038
21	DNMT1	26.461	26.461	0.147	3.135	0.164	1.08256e-08	1.08256e-08	0.903	0.114	0.892	2.365	1.246	0.952	1.63	-0.317	-0.705	0.071
21	FSHR	27.956	27.956	0.197	4.63	0.21	3.83993e-09	3.83993e-09	0.872	0.04	0.865	2.447	0.557	0.39	0.795	0.845	0.332	1.358
21	GDF9	27.74	27.74	0.053	4.414	0.089	4.46081e-09	4.46081e-09	0.964	0.047	0.94	2.365	1.449	1.251	1.678	-0.535	-0.746	-0.323
21	PTX3	27.739	27.739	0.134	4.413	0.152	4.46488e-09	4.46488e-09	0.911	0.047	0.9	2.365	138.547	107.966	177.79	-7.114	-7.474	-6.754
21	RPL19	23.537	23.537	0.098	-	-	8.21777e-08	8.21777e-08	0.934	-	-	-	-	-	-	-	-	-
21	RPS9	23.115	23.115	0.028	-	-	1.10053e-07	1.10053e-07	0.98	-	-	-	-	-	-	-	-	-
21	TNFAIP6	23.928	23.928	0.06	0.602	0.094	6.26374e-08	6.26374e-08	0.959	0.659	0.937	2.365	44.599	38.237	52.019	-5.479	-5.701	-5.257
22	BMP15	28.941	28.941	0.099	5.155	0.112	1.94032e-09	1.94032e-09	0.934	0.028	0.925	2.365	1.645	1.368	1.978	-0.718	-0.984	-0.452
22	DNMT1	26.106	26.106	0.112	2.32	0.124	1.38444e-08	1.38444e-08	0.925	0.2	0.917	2.365	2.192	1.787	2.688	-1.132	-1.426	-0.838
22	FSHR	28.89	28.89	0.055	5.104	0.077	2.01015e-09	2.01015e-09	0.963	0.029	0.948	2.365	0.401	0.354	0.455	1.318	1.137	1.5
22	GDF9	27.854	27.854	0.044	4.068	0.069	4.1217e-09	4.1217e-09	0.97	0.06	0.953	2.365	1.842	1.644	2.063	-0.881	-1.045	-0.717
22	PTX3	27.046	27.046	0.068	3.26	0.087	7.21671e-09	7.21671e-09	0.954	0.104	0.942	2.365	308.078	267.345	355.018	-8.267	-8.472	-8.063
22	RPL19	24.034	24.034	0.054	-	-	5.82014e-08	5.82014e-08	0.963	-	-	-	-	-	-	-	-	-
22	RPS9	23.538	23.538	0.053	-	-	8.21015e-08	8.21015e-08	0.964	-	-	-	-	-	-	-	-	-
22	TNFAIP6	23.826	23.826	0.053	0.04	0.075	6.72492e-08	6.72492e-08	0.964	0.973	0.949	2.365	65.874	58.232	74.519	-6.042	-6.22	-5.864
23	BMP15	30.959	30.959	0.095	5.069	0.1	4.78962e-10	4.78962e-10	0.936	0.03	0.933	2.365	1.746	1.482	2.057	-0.804	-1.04	-0.567
23	DNMT1	28.477	28.477	0.039	2.586	0.051	2.6762e-09	2.6762e-09	0.973	0.166	0.965	2.365	1.822	1.677	1.98	-0.865	-0.985	-0.746
23	FSHR	31.138	31.138	0.183	5.247	0.186	4.23164e-10	4.23164e-10	0.881	0.026	0.879	2.365	0.363	0.268	0.492	1.462	1.022	1.902
23	GDF9	29.569	29.569	0.137	3.679	0.14	1.25521e-09	1.25521e-09	0.91	0.078	0.907	2.365	2.412	1.917	3.035	-1.27	-1.602	-0.939
23	PTX3	31.501	31.501	0.06	5.61	0.068	3.29079e-10	3.29079e-10	0.959	0.02	0.954	2.365	60.413	54.073	67.497	-5.917	-6.077	-5.757
23	RPL19	25.892	25.892	0.038	-	-	1.60551e-08	1.60551e-08	0.974	-	-	-	-	-	-	-	-	-
23	RPS9	25.889	25.889	0.025	-	-	1.60933e-08	1.60933e-08	0.983	-	-	-	-	-	-	-	-	-
23	TNFAIP6	26.964	26.964	0.111	1.073	0.115	7.64122e-09	7.64122e-09	0.926	0.475	0.923	2.365	32.188	26.652	38.875	-5.008	-5.281	-4.736
25	BMP15	30.635	30.635	0.131	6.037	0.169	5.9981e-10	5.9981e-10	0.913	0.015	0.89	2.365	0.893	0.677	1.177	0.164	-0.235	0.563
25	DNMT1	27.952	27.952	0.163	3.353	0.195	3.85244e-09	3.85244e-09	0.893	0.098	0.874	2.365	1.071	0.778	1.473	-0.098	-0.559	0.362
25	FSHR	29.24	29.24	0.095	4.642	0.143	1.57732e-09	1.57732e-09	0.936	0.04	0.906	2.365	0.552	0.437	0.698	0.856	0.518	1.194
25	GDF9	28.919	28.919	0.12	4.321	0.16	1.96997e-09	1.96997e-09	0.92	0.05	0.895	2.365	1.545	1.189	2.009	-0.628	-1.006	-0.25
25	PTX3	29.165	29.165	0.084	4.567	0.136	1.66078e-09	1.66078e-09	0.943	0.042	0.91	2.365	124.466	99.646	155.469	-6.96	-7.28	-6.639
25	RPL19	24.721	24.721	0.134	-	-	3.61608e-08	3.61608e-08	0.911	-	-	-	-	-	-	-	-	-
25	RPS9	24.475	24.475	0.068	-	-	4.28758e-08	4.28758e-08	0.954	-	-	-	-	-	-	-	-	-
25	TNFAIP6	25.932	25.932	0.011	1.334	0.107	1.56197e-08	1.56197e-08	0.993	0.397	0.929	2.365	26.861	22.545	32.002	-4.747	-5	-4.495
26	BMP15	28.49	28.49	0.087	5.504	0.148	2.65335e-09	2.65335e-09	0.942	0.022	0.902	2.365	1.291	1.012	1.646	-0.368	-0.719	-0.018
26	DNMT1	25.769	25.769	0.11	2.784	0.163	1.74873e-08	1.74873e-08	0.927	0.145	0.893	2.365	1.589	1.216	2.076	-0.668	-1.054	-0.282
26	FSHR	28.222	28.222	0.106	5.237	0.161	3.19398e-09	3.19398e-09	0.929	0.027	0.895	2.365	0.366	0.281	0.476	1.451	1.072	1.831
26	GDF9	27.35	27.35	0.06	4.365	0.134	5.8453e-09	5.8453e-09	0.96	0.049	0.911	2.365	1.499	1.203	1.868	-0.584	-0.902	-0.267
26	PTX3	26.292	26.292	0.104	3.307	0.159	1.21732e-08	1.21732e-08	0.931	0.101	0.896	2.365	298.264	229.847	387.045	-8.22	-8.596	-7.845
26	RPL19	23.224	23.224	0.114	-	-	1.0205e-07	1.0205e-07	0.924	-	-	-	-	-	-	-	-	-
26	RPS9	22.746	22.746	0.127	-	-	1.42141e-07	1.42141e-07	0.916	-	-	-	-	-	-	-	-	-
26	TNFAIP6	22.728	22.728	0.041	-0.257	0.127	1.43933e-07	1.43933e-07	0.972	1.195	0.916	2.365	80.921	65.718	99.641	-6.338	-6.639	-6.038
27	BMP15	30.092	30.092	0.109	5.389	0.121	8.74041e-10	8.74041e-10	0.927	0.024	0.919	2.365	1.398	1.146	1.706	-0.483	-0.77	-0.196
27	DNMT1	26.777	26.777	0.066	2.075	0.085	8.6943e-09	8.6943e-09	0.956	0.237	0.943	2.365	2.597	2.259	2.986	-1.377	-1.578	-1.176
27	FSHR	29.414	29.414	0.057	4.712	0.078	1.39777e-09	1.39777e-09	0.962	0.038	0.947	2.365	0.526	0.463	0.598	0.926	0.741	1.111
27	GDF9	28.52	28.52	0.156	3.818	0.166	2.59747e-09	2.59747e-09	0.897	0.071	0.892	2.365	2.19	1.67	2.873	-1.131	-1.523	-0.74
27	PTX3	28.654	28.654	0.072	3.951	0.09	2.36799e-09	2.36799e-09	0.952	0.065	0.94	2.365	190.774	164.671	221.016	-7.576	-7.788	-7.363
27	RPL19	24.854	24.854	0.071	-	-	3.29653e-08	3.29653e-08	0.952	-	-	-	-	-	-	-	-	-
27	RPS9	24.55	24.55	0.028	-	-	4.06998e-08	4.06998e-08	0.981	-	-	-	-	-	-	-	-	-
27	TNFAIP6	24.531	24.531	0.118	-0.172	0.13	4.12585e-08	4.12585e-08	0.921	1.126	0.914	2.365	76.271	61.632	94.386	-6.253	-6.561	-5.946
28	BMP15	30.682	30.682	0.051	5.411	0.132	5.80319e-10	5.80319e-10	0.965	0.024	0.912	2.365	1.377	1.108	1.711	-0.462	-0.775	-0.149
28	DNMT1	27.404	27.404	0.057	2.133	0.135	5.63012e-09	5.63012e-09	0.962	0.228	0.911	2.365	2.495	2.001	3.112	-1.319	-1.638	-1.001
28	FSHR	29.911	29.911	0.129	4.64	0.178	9.9047e-10	9.9047e-10	0.914	0.04	0.884	2.365	0.553	0.413	0.741	0.854	0.433	1.275
28	GDF9	28.84	28.84	0.076	3.569	0.144	2.08086e-09	2.08086e-09	0.949	0.084	0.905	2.365	2.603	2.057	3.295	-1.38	-1.72	-1.04
28	PTX3	28.647	28.647	0.045	3.376	0.13	2.37845e-09	2.37845e-09	0.97	0.096	0.914	2.365	284.292	229.663	351.914	-8.151	-8.459	-7.843
28	RPL19	25.265	25.265	0.159	-	-	2.47947e-08	2.47947e-08	0.896	-	-	-	-	-	-	-	-	-
28	RPS9	25.278	25.278	0.068	-	-	2.45828e-08	2.45828e-08	0.954	-	-	-	-	-	-	-	-	-
28	TNFAIP6	25.286	25.286	0.019	0.014	0.124	2.44485e-08	2.44485e-08	0.987	0.99	0.918	2.365	67.054	54.741	82.137	-6.067	-6.36	-5.775
30	BMP15	29.876	29.876	0.052	5.543	0.063	1.0148e-09	1.0148e-09	0.965	0.021	0.957	2.365	1.256	1.133	1.393	-0.329	-0.478	-0.18
30	DNMT1	26.89	26.89	0.064	2.557	0.073	8.0392e-09	8.0392e-09	0.957	0.17	0.951	2.365	1.859	1.649	2.095	-0.894	-1.067	-0.722
30	FSHR	29.191	29.191	0.05	4.858	0.062	1.6321e-09	1.6321e-09	0.966	0.034	0.958	2.365	0.476	0.43	0.526	1.072	0.926	1.218
30	GDF9	28.249	28.249	0.067	3.917	0.076	3.13372e-09	3.13372e-09	0.955	0.066	0.949	2.365	2.045	1.806	2.316	-1.032	-1.212	-0.853
30	PTX3	28.379	28.379	0.058	4.046	0.068	2.86418e-09	2.86418e-09	0.96	0.061	0.954	2.365	178.594	159.639	199.801	-7.481	-7.642	-7.319
30	RPL19	24.495	24.495	0.05	-	-	4.22831e-08	4.22831e-08	0.966	-	-	-	-	-	-	-	-	-
30	RPS9	24.17	24.17	0.01	-	-	5.29696e-08	5.29696e-08	0.993	-	-	-	-	-	-	-	-	-
30	TNFAIP6	24.14	24.14	0.113	-0.193	0.118	5.41009e-08	5.41009e-08	0.925	1.143	0.921	2.365	77.406	63.775	93.952	-6.274	-6.554	-5.995
