# Supplementary material for: Biphasic in vitro maturation with C-type natriuretic peptide enhances the developmental competence of juvenile-goat oocytes
Source: PLoS One. 2019 Aug 23;14(8):e0221663. doi: 10.1371/journal.pone.0221663 (PMC6707569; doi:10.1371/journal.pone.0221663)
Supplement: S6 Dataset — (1) Frequency table of embryo development and (2) results of blastocyst cell number. (XLSX) [file pone.0221663.s006.xlsx]

## Sheet: 1. Frequency Embryo Development
REPLICATE	TREATMENT	N OOCYTE	N CLEAVED	N EARLY BLASTOCYST	N EXPANDED BLASTOCYST	N HATCHED BLASTOCYST
1	Biphasic IVM	30	24	2	5	1
1	Control IVM	30	26	2	1	2
2	Biphasic IVM	37	32	5	5	7
2	Control IVM	37	23	3	3	4
3	Biphasic IVM	43	17	1	2	1
3	Control IVM	42	22	0	1	1
4	Biphasic IVM	41	33	5	5	6
4	Control IVM	39	31	2	3	4
5	Biphasic IVM	42	29	3	4	5
5	Control IVM	48	25	2	4	3

## Sheet: 2. Blastocyst Cell Number
REPLICATE	TREATMENT	TYPE OF BLASTOCYST	ICM	TE	TCN
1	Control IVM	Hatched	13	214	227
1	Control IVM	Hatched	21	105	126
1	Control IVM	Expanded	25	73	98
1	Biphasic IVM	Hatched	37	101	138
1	Biphasic IVM	Expanded	45	81	126
1	Biphasic IVM	Expanded	10	69	79
1	Biphasic IVM	Expanded	33	55	88
2	Control IVM	Hatched	8	243	251
2	Control IVM	Expanded	12	105	117
2	Control IVM	Hatched	18	131	149
2	Control IVM	Hatched	20	93	113
2	Control IVM	Expanded	14	78	92
2	Biphasic IVM	Hatched	43	229	272
2	Biphasic IVM	Hatched	19	123	142
2	Biphasic IVM	Expanded	18	103	121
2	Biphasic IVM	Expanded	12	92	104
2	Biphasic IVM	Hatched	14	122	136
2	Biphasic IVM	Hatched	18	176	194
2	Biphasic IVM	Hatched	12	187	199
2	Biphasic IVM	Hatched	29	128	157
4	Control IVM	Hatched	14	72	86
4	Control IVM	Expanded	21	43	64
4	Control IVM	Hatched	14	117	131
4	Control IVM	Expanded	15	65	80
4	Control IVM	Expanded	41	47	88
4	Control IVM	Hatched	19	93	112
4	Control IVM	Hatched	34	179	213
4	Biphasic IVM	Expanded	29	90	119
4	Biphasic IVM	Expanded	20	63	83
4	Biphasic IVM	Expanded	37	45	82
4	Biphasic IVM	Hatched	15	151	166
4	Biphasic IVM	Hatched	18	125	143
4	Biphasic IVM	Expanded	21	127	148
4	Biphasic IVM	Hatched	26	178	204
4	Biphasic IVM	Expanded	15	86	101
4	Biphasic IVM	Expanded	4	92	96
4	Biphasic IVM	Hatched	31	185	216
4	Biphasic IVM	Hatched	38	117	155
4	Biphasic IVM	Hatched	11	294	305
5	Control IVM	Hatched	48	151	199
5	Control IVM	Expanded	15	37	52
5	Control IVM	Expanded	10	38	48
5	Control IVM	Expanded	13	101	114
5	Control IVM	Hatched	27	141	168
5	Control IVM	Expanded	28	69	97
5	Control IVM	Hatched	32	169	201
5	Biphasic IVM	Hatched	19	112	131
5	Biphasic IVM	Hatched	14	129	143
5	Biphasic IVM	Hatched	43	199	242
5	Biphasic IVM	Expanded	20	76	96
5	Biphasic IVM	Expanded	24	88	112
5	Biphasic IVM	Hatched	20	114	134
5	Biphasic IVM	Expanded	26	51	77
5	Biphasic IVM	Hatched	39	243	282
5	Biphasic IVM	Expanded	17	68	85
